# Supplementary material for: Crystal structure of trans-di­aqua­bis­(4-cyano­benzoato-κO)bis­(nicotinamide-κN 1)cobalt(II)
Source: Acta Crystallogr E Crystallogr Commun. 2015 Apr 30;71(Pt 5):561–3. doi: 10.1107/S2056989015008270 (PMC4420108; doi:10.1107/S2056989015008270)
Supplement: Supplementary file 1 [file e-71-00561-sup1.cif]

##############################################################################
#                                                                            #
# This CIF contains the data in a paper accepted for publication in          #
# Acta Crystallographica Section E. It conforms to the requirements of       #
# Notes for Authors for Acta Crystallographica Section E, and has been       #
# peer reviewed under the auspices of the IUCr Commission on Journals.       #
#                                                                            #
# Full details of the Crystallographic Information File format               #
# are given in the paper "The Crystallographic Information File (CIF):       #
# a New Standard Archive File for Crystallography" by S. R. Hall, F. H.      #
# Allen and I. D. Brown [Acta Cryst. (1991), A47, 655-685].                  #
#                                                                            #
# The current version of the core CIF dictionary is obtainable from          #
# ftp://ftp.iucr.org/pub/cif_core.dic.                                       #
#                                                                            #
# Software is freely available for graphical display of the structure(s)     #
# in this CIF. For information consult the CIF software page                 #
# http://www.iucr.org/resources/cif/software.                                #
#                                                                            #
# This file may be used for bona fide research purposes within the           #
# scientific community so long as proper attribution is given to the journal # 
# article from which it was obtained.                                        #
#                                                                            #
##############################################################################
data_I
_database_code_depnum_ccdc_archive 'CCDC 1061935'
_audit_creation_method     SHELXL-97
_chemical_name_systematic
;\
<i>trans</i>-Diaquabis(4-cyanobenzoato-\k<i>O</i>)bis(nicotinamide-\
\k<i>N</i>^1^)cobalt(II)
;
_chemical_name_common     ?
_chemical_formula_moiety     'C28 H24 Co N6 O8'
_chemical_formula_sum     'C28 H24 Co N6 O8'
_chemical_formula_iupac     '[Co (C8 H4 N O2)2 (C6 H6 N2 O)2 (H2 O)2]'
_chemical_formula_weight     631.46
_chemical_melting_point     ?
_symmetry_cell_setting     triclinic
_symmetry_space_group_name_H-M     'P -1'
_symmetry_space_group_name_Hall     '-P 1'
loop_
    _symmetry_equiv_pos_as_xyz
    'x, y, z'
    '-x, -y, -z'
_cell_length_a     7.6474(3)
_cell_length_b     9.9266(4)
_cell_length_c     10.2782(4)
_cell_angle_alpha     78.680(2)
_cell_angle_beta     84.200(3)
_cell_angle_gamma     71.556(2)
_cell_volume     725.13(5)
_cell_formula_units_Z     1
_cell_measurement_reflns_used     9898
_cell_measurement_theta_min     2.20
_cell_measurement_theta_max     28.55
_cell_measurement_temperature     296(2)
_exptl_crystal_description     prism
_exptl_crystal_colour     'translucent light pink'
_exptl_crystal_size_max     0.43
_exptl_crystal_size_mid     0.29
_exptl_crystal_size_min     0.16
_exptl_crystal_density_diffrn     1.446
_exptl_crystal_density_meas     ?
_exptl_crystal_density_method     'not measured'
_exptl_crystal_F_000     325
_exptl_absorpt_coefficient_mu     0.652
_exptl_absorpt_correction_type     multi-scan
_exptl_absorpt_process_details
;
(<i>SADABS</i>; Bruker, 2012)
;
_exptl_absorpt_correction_T_min     0.797
_exptl_absorpt_correction_T_max     0.901
_exptl_special_details
;
;
_diffrn_ambient_temperature     296(2)
_diffrn_radiation_type     MoK\a
_diffrn_radiation_wavelength     0.71073
_diffrn_radiation_source     'fine-focus sealed tube'
_diffrn_radiation_monochromator     graphite
_diffrn_measurement_device_type     'Bruker SMART BREEZE CCD'
_diffrn_measurement_method     '\f and \w scans'
_diffrn_detector_area_resol_mean     ?
_diffrn_reflns_number     16533
_diffrn_reflns_av_R_equivalents     0.0364
_diffrn_reflns_av_sigmaI/netI     0.0241
_diffrn_reflns_theta_min     2.02
_diffrn_reflns_theta_max     28.55
_diffrn_reflns_theta_full     28.55
_diffrn_measured_fraction_theta_max     0.983
_diffrn_measured_fraction_theta_full     0.983
_diffrn_reflns_limit_h_min     -10
_diffrn_reflns_limit_h_max     10
_diffrn_reflns_limit_k_min     -12
_diffrn_reflns_limit_k_max     13
_diffrn_reflns_limit_l_min     -13
_diffrn_reflns_limit_l_max     13
_diffrn_standards_number     ?
_diffrn_standards_interval_count     ?
_diffrn_standards_interval_time     ?
_diffrn_standards_decay_%     ?
_refine_special_details
;
 Refinement of F^2^ against ALL reflections.  The weighted R-factor wR and
 goodness of fit S are based on F^2^, conventional R-factors R are based
 on F, with F set to zero for negative F^2^. The threshold expression of
 F^2^ > 2sigma(F^2^) is used only for calculating R-factors(gt) etc. and is
 not relevant to the choice of reflections for refinement.  R-factors based
 on F^2^ are statistically about twice as large as those based on F, and R-
 factors based on ALL data will be even larger.
;
_reflns_number_total     3639
_reflns_number_gt     3419
_reflns_threshold_expression     I>2\s(I)
_refine_ls_structure_factor_coef     Fsqd
_refine_ls_matrix_type     full
_refine_ls_R_factor_all     0.0461
_refine_ls_R_factor_gt     0.0435
_refine_ls_wR_factor_gt     0.1164
_refine_ls_wR_factor_ref     0.1188
_refine_ls_goodness_of_fit_ref     1.072
_refine_ls_restrained_S_all     1.072
_refine_ls_number_reflns     3639
_refine_ls_number_parameters     212
_refine_ls_number_restraints     0
_refine_ls_hydrogen_treatment     mixed
_refine_ls_weighting_scheme     calc
_refine_ls_weighting_details
              'w=1/[\s^2^(Fo^2^)+(0.0721P)^2^+0.2871P] where P=(Fo^2^+2Fc^2^)/3'
_atom_sites_solution_hydrogens     geom
_atom_sites_solution_primary     direct
_atom_sites_solution_secondary     difmap
_refine_ls_shift/su_max     0.000
_refine_ls_shift/su_mean     0.000
_refine_diff_density_max     0.942
_refine_diff_density_min     -0.494
_refine_ls_extinction_method     none
_refine_ls_extinction_coef     ?
loop_
    _atom_type_symbol
    _atom_type_description
    _atom_type_scat_dispersion_real
    _atom_type_scat_dispersion_imag
    _atom_type_scat_source
    'C' 'C' 0.0033 0.0016
                         'International Tables Vol C Tables 4.2.6.8 and 6.1.1.4'
    'H' 'H' 0.0000 0.0000
                         'International Tables Vol C Tables 4.2.6.8 and 6.1.1.4'
    'N' 'N' 0.0061 0.0033
                         'International Tables Vol C Tables 4.2.6.8 and 6.1.1.4'
    'O' 'O' 0.0106 0.0060
                         'International Tables Vol C Tables 4.2.6.8 and 6.1.1.4'
    'Co' 'Co' 0.3494 0.9721
                         'International Tables Vol C Tables 4.2.6.8 and 6.1.1.4'
_computing_data_collection
;
<i>APEX2</i> (Bruker, 2012)
;
_computing_cell_refinement
;
<i>SAINT</i> (Bruker, 2012)
;
_computing_data_reduction
;
<i>SAINT</i> (Bruker, 2012)
;
_computing_structure_solution
;
<i>SHELXS97</i> (Sheldrick, 2008)
;
_computing_structure_refinement
;
<i>SHELXL97</i> (Sheldrick, 2008)
;
_computing_molecular_graphics
;
<i>ORTEP-3 for Windows</i> (Farrugia, 2012)
;
_computing_publication_material
;
WinGX (Farrugia, 2012) and PLATON (Spek, 2009)
;
loop_
    _atom_site_type_symbol
    _atom_site_label
    _atom_site_fract_x
    _atom_site_fract_y
    _atom_site_fract_z
    _atom_site_U_iso_or_equiv
    _atom_site_adp_type
    _atom_site_calc_flag
    _atom_site_refinement_flags
    _atom_site_occupancy
    _atom_site_symmetry_multiplicity
    _atom_site_disorder_assembly
    _atom_site_disorder_group
    Co Co1 0.5000 0.5000 0.5000 0.02573(12) Uani d S 1 2 . .
    O O1 0.6366(2) 0.34341(18) 0.23257(16) 0.0459(4) Uani d . 1 1 . .
    O O2 0.38784(18) 0.47948(14) 0.33110(13) 0.0347(3) Uani d . 1 1 . .
    O O3 0.0668(2) 0.16139(15) 0.50697(18) 0.0476(4) Uani d . 1 1 . .
    O O4 0.22430(19) 0.57799(15) 0.57811(16) 0.0362(3) Uani d . 1 1 . .
    H H41 0.250(4) 0.608(3) 0.644(3) 0.064(9) Uiso d . 1 1 . .
    H H42 0.147(4) 0.643(3) 0.538(2) 0.038(6) Uiso d . 1 1 . .
    N N1 -0.0584(5) 0.1958(4) -0.1318(4) 0.1083(13) Uani d . 1 1 . .
    N N2 0.4952(2) 0.28815(16) 0.59167(15) 0.0303(3) Uani d . 1 1 . .
    N N3 0.1614(3) -0.0568(2) 0.6345(2) 0.0473(5) Uani d . 1 1 . .
    H H31 0.080(4) -0.079(3) 0.602(3) 0.063(9) Uiso d . 1 1 . .
    H H32 0.238(4) -0.121(3) 0.690(3) 0.054(8) Uiso d . 1 1 . .
    C C1 0.4662(2) 0.40272(19) 0.24567(17) 0.0300(3) Uani d . 1 1 . .
    C C2 0.3451(2) 0.37166(19) 0.15590(17) 0.0298(3) Uani d . 1 1 . .
    C C3 0.1622(3) 0.3852(2) 0.19215(19) 0.0382(4) Uani d . 1 1 . .
    H H3 0.1098 0.4240 0.2675 0.046 Uiso calc R 1 1 . .
    C C4 0.0562(3) 0.3414(3) 0.1171(2) 0.0457(5) Uani d . 1 1 . .
    H H4 -0.0661 0.3486 0.1430 0.055 Uiso calc R 1 1 . .
    C C5 0.1336(3) 0.2869(3) 0.0037(2) 0.0458(5) Uani d . 1 1 . .
    C C6 0.3143(4) 0.2788(3) -0.0368(2) 0.0570(7) Uani d . 1 1 . .
    H H6 0.3641 0.2460 -0.1152 0.068 Uiso calc R 1 1 . .
    C C7 0.4203(3) 0.3198(3) 0.0398(2) 0.0470(5) Uani d . 1 1 . .
    H H7 0.5424 0.3126 0.0137 0.056 Uiso calc R 1 1 . .
    C C8 0.0255(4) 0.2372(4) -0.0727(3) 0.0680(8) Uani d . 1 1 . .
    C C9 0.6293(2) 0.1956(2) 0.66831(19) 0.0339(4) Uani d . 1 1 . .
    H H9 0.7280 0.2252 0.6841 0.041 Uiso calc R 1 1 . .
    C C10 0.6261(3) 0.0585(2) 0.7244(2) 0.0428(5) Uani d . 1 1 . .
    H H10 0.7210 -0.0033 0.7772 0.051 Uiso calc R 1 1 . .
    C C11 0.4798(3) 0.0138(2) 0.7013(2) 0.0419(4) Uani d . 1 1 . .
    H H11 0.4756 -0.0786 0.7379 0.050 Uiso calc R 1 1 . .
    C C12 0.3394(2) 0.10851(18) 0.62286(18) 0.0307(4) Uani d . 1 1 . .
    C C13 0.3539(2) 0.24444(18) 0.57084(18) 0.0304(3) Uani d . 1 1 . .
    H H13 0.2601 0.3088 0.5185 0.037 Uiso calc R 1 1 . .
    C C14 0.1776(3) 0.07268(19) 0.5848(2) 0.0352(4) Uani d . 1 1 . .
loop_
    _atom_site_aniso_label
    _atom_site_aniso_U_11
    _atom_site_aniso_U_22
    _atom_site_aniso_U_33
    _atom_site_aniso_U_12
    _atom_site_aniso_U_13
    _atom_site_aniso_U_23
    Co1 0.02515(17) 0.02306(18) 0.03406(19) -0.01019(12) -0.00572(12)
                                                                    -0.00978(12)
    O1 0.0315(7) 0.0592(9) 0.0516(8) -0.0103(6) -0.0066(6) -0.0234(7)
    O2 0.0355(6) 0.0333(6) 0.0400(7) -0.0084(5) -0.0111(5) -0.0157(5)
    O3 0.0445(8) 0.0303(7) 0.0743(11) -0.0156(6) -0.0241(7) -0.0061(7)
    O4 0.0290(6) 0.0348(7) 0.0464(8) -0.0075(5) -0.0060(6) -0.0120(6)
    N1 0.104(2) 0.126(3) 0.121(3) -0.030(2) -0.052(2) -0.065(2)
    N2 0.0304(7) 0.0275(7) 0.0370(7) -0.0115(6) -0.0065(6) -0.0082(6)
    N3 0.0515(11) 0.0305(8) 0.0691(13) -0.0229(8) -0.0187(9) -0.0046(8)
    C1 0.0332(8) 0.0290(8) 0.0312(8) -0.0130(7) -0.0068(6) -0.0040(6)
    C2 0.0342(8) 0.0291(8) 0.0288(8) -0.0102(7) -0.0060(6) -0.0078(6)
    C3 0.0361(9) 0.0491(11) 0.0349(9) -0.0137(8) -0.0023(7) -0.0184(8)
    C4 0.0368(10) 0.0620(14) 0.0475(11) -0.0207(9) -0.0054(8) -0.0196(10)
    C5 0.0500(11) 0.0505(12) 0.0437(11) -0.0140(9) -0.0159(9) -0.0190(9)
    C7 0.0396(10) 0.0679(15) 0.0403(10) -0.0181(10) 0.0037(8) -0.0253(10)
    C6 0.0523(13) 0.0836(18) 0.0428(11) -0.0148(12) -0.0034(9) -0.0377(12)
    C8 0.0649(16) 0.0794(19) 0.0706(17) -0.0168(14) -0.0256(13) -0.0357(15)
    C9 0.0295(8) 0.0345(9) 0.0404(9) -0.0108(7) -0.0076(7) -0.0083(7)
    C10 0.0382(10) 0.0349(10) 0.0529(12) -0.0071(8) -0.0171(8) -0.0012(8)
    C11 0.0456(11) 0.0248(8) 0.0561(12) -0.0123(8) -0.0133(9) -0.0006(8)
    C12 0.0331(8) 0.0241(8) 0.0395(9) -0.0111(6) -0.0046(7) -0.0106(7)
    C13 0.0311(8) 0.0240(7) 0.0399(9) -0.0104(6) -0.0091(7) -0.0069(7)
    C14 0.0361(9) 0.0270(8) 0.0490(10) -0.0139(7) -0.0043(7) -0.0133(7)
_geom_special_details
;
 All esds (except the esd in the dihedral angle between two l.s. planes)
 are estimated using the full covariance matrix.  The cell esds are taken
 into account individually in the estimation of esds in distances, angles
 and torsion angles; correlations between esds in cell parameters are only
 used when they are defined by crystal symmetry.  An approximate (isotropic)
 treatment of cell esds is used for estimating esds involving l.s. planes.
;
loop_
    _geom_bond_atom_site_label_1
    _geom_bond_atom_site_label_2
    _geom_bond_site_symmetry_2
    _geom_bond_distance
    _geom_bond_publ_flag
    Co1 O2 . 2.0835(12) ?
    Co1 O2 2_666 2.0835(12) ?
    Co1 O4 . 2.1350(13) ?
    Co1 O4 2_666 2.1350(13) ?
    Co1 N2 . 2.1390(15) ?
    Co1 N2 2_666 2.1390(15) ?
    O1 C1 . 1.254(2) ?
    O2 C1 . 1.256(2) ?
    O3 C14 . 1.234(2) ?
    O4 H41 . 0.85(3) ?
    O4 H42 . 0.80(3) ?
    N1 C8 . 1.136(4) ?
    N2 C9 . 1.341(2) ?
    N2 C13 . 1.335(2) ?
    N3 C14 . 1.326(3) ?
    N3 H31 . 0.84(3) ?
    N3 H32 . 0.87(3) ?
    C1 C2 . 1.506(2) ?
    C2 C3 . 1.381(3) ?
    C2 C7 . 1.391(3) ?
    C3 C4 . 1.387(3) ?
    C3 H3 . 0.9300 ?
    C4 C5 . 1.381(3) ?
    C4 H4 . 0.9300 ?
    C5 C6 . 1.384(4) ?
    C5 C8 . 1.444(3) ?
    C6 H6 . 0.9300 ?
    C7 C6 . 1.380(3) ?
    C7 H7 . 0.9300 ?
    C9 C10 . 1.378(3) ?
    C9 H9 . 0.9300 ?
    C10 H10 . 0.9300 ?
    C11 C10 . 1.383(3) ?
    C11 H11 . 0.9300 ?
    C12 C11 . 1.388(3) ?
    C12 C13 . 1.385(2) ?
    C12 C14 . 1.497(2) ?
    C13 H13 . 0.9300 ?
loop_
    _geom_angle_atom_site_label_1
    _geom_angle_atom_site_label_2
    _geom_angle_atom_site_label_3
    _geom_angle_site_symmetry_1
    _geom_angle_site_symmetry_3
    _geom_angle
    _geom_angle_publ_flag
    O2 Co1 O2 . 2_666 180.0 ?
    O2 Co1 O4 . . 87.59(6) ?
    O2 Co1 O4 2_666 . 92.41(6) ?
    O2 Co1 O4 . 2_666 92.41(6) ?
    O2 Co1 O4 2_666 2_666 87.59(6) ?
    O4 Co1 O4 . 2_666 180.0000(10)
                                 ?
    O2 Co1 N2 . . 89.99(6) ?
    O2 Co1 N2 2_666 . 90.01(5) ?
    O2 Co1 N2 . 2_666 90.01(5) ?
    O2 Co1 N2 2_666 2_666 89.99(6) ?
    O4 Co1 N2 . . 87.40(6) ?
    O4 Co1 N2 2_666 . 92.60(6) ?
    O4 Co1 N2 . 2_666 92.60(6) ?
    O4 Co1 N2 2_666 2_666 87.40(6) ?
    N2 Co1 N2 2_666 . 180.00(4) ?
    C1 O2 Co1 . . 127.68(11) ?
    Co1 O4 H41 . . 97(2) ?
    Co1 O4 H42 . . 122.7(18) ?
    H42 O4 H41 . . 107(3) ?
    C9 N2 Co1 . . 123.03(12) ?
    C13 N2 Co1 . . 118.91(12) ?
    C13 N2 C9 . . 118.05(16) ?
    C14 N3 H31 . . 116(2) ?
    C14 N3 H32 . . 123.3(19) ?
    H32 N3 H31 . . 120(3) ?
    O1 C1 O2 . . 125.70(17) ?
    O1 C1 C2 . . 116.72(16) ?
    O2 C1 C2 . . 117.48(15) ?
    C3 C2 C1 . . 120.48(16) ?
    C3 C2 C7 . . 119.43(17) ?
    C7 C2 C1 . . 119.95(17) ?
    C2 C3 C4 . . 120.52(18) ?
    C2 C3 H3 . . 119.7 ?
    C4 C3 H3 . . 119.7 ?
    C3 C4 H4 . . 120.3 ?
    C5 C4 C3 . . 119.5(2) ?
    C5 C4 H4 . . 120.3 ?
    C4 C5 C6 . . 120.46(19) ?
    C4 C5 C8 . . 119.7(2) ?
    C6 C5 C8 . . 119.8(2) ?
    C5 C6 H6 . . 120.1 ?
    C7 C6 C5 . . 119.8(2) ?
    C7 C6 H6 . . 120.1 ?
    C2 C7 H7 . . 119.9 ?
    C6 C7 C2 . . 120.3(2) ?
    C6 C7 H7 . . 119.9 ?
    N1 C8 C5 . . 178.9(4) ?
    N2 C9 C10 . . 122.33(17) ?
    N2 C9 H9 . . 118.8 ?
    C10 C9 H9 . . 118.8 ?
    C9 C10 C11 . . 119.16(17) ?
    C9 C10 H10 . . 120.4 ?
    C11 C10 H10 . . 120.4 ?
    C10 C11 C12 . . 119.24(18) ?
    C10 C11 H11 . . 120.4 ?
    C12 C11 H11 . . 120.4 ?
    C11 C12 C14 . . 124.94(17) ?
    C13 C12 C11 . . 117.65(16) ?
    C13 C12 C14 . . 117.35(16) ?
    N2 C13 C12 . . 123.58(16) ?
    N2 C13 H13 . . 118.2 ?
    C12 C13 H13 . . 118.2 ?
    O3 C14 N3 . . 122.08(18) ?
    O3 C14 C12 . . 119.90(17) ?
    N3 C14 C12 . . 118.00(18) ?
loop_
    _geom_torsion_atom_site_label_1
    _geom_torsion_atom_site_label_2
    _geom_torsion_atom_site_label_3
    _geom_torsion_atom_site_label_4
    _geom_torsion_site_symmetry_1
    _geom_torsion_site_symmetry_2
    _geom_torsion_site_symmetry_3
    _geom_torsion_site_symmetry_4
    _geom_torsion
    _geom_torsion_publ_flag
    O4 Co1 O2 C1 . . . . -159.74(16) ?
    O4 Co1 O2 C1 2_666 . . . 20.26(16) ?
    N2 Co1 O2 C1 . . . . -72.35(16) ?
    N2 Co1 O2 C1 2_666 . . . 107.65(16) ?
    O2 Co1 N2 C9 . . . . 141.91(15) ?
    O2 Co1 N2 C9 2_666 . . . -38.09(15) ?
    O2 Co1 N2 C13 . . . . -37.22(14) ?
    O2 Co1 N2 C13 2_666 . . . 142.78(14) ?
    O4 Co1 N2 C9 . . . . -130.50(15) ?
    O4 Co1 N2 C9 2_666 . . . 49.50(15) ?
    O4 Co1 N2 C13 . . . . 50.36(14) ?
    O4 Co1 N2 C13 2_666 . . . -129.64(14) ?
    Co1 O2 C1 O1 . . . . -13.7(3) ?
    Co1 O2 C1 C2 . . . . 162.49(12) ?
    Co1 N2 C9 C10 . . . . -178.63(15) ?
    C13 N2 C9 C10 . . . . 0.5(3) ?
    Co1 N2 C13 C12 . . . . 178.47(14) ?
    C9 N2 C13 C12 . . . . -0.7(3) ?
    O1 C1 C2 C3 . . . . 156.08(19) ?
    O1 C1 C2 C7 . . . . -19.6(3) ?
    O2 C1 C2 C3 . . . . -20.5(3) ?
    O2 C1 C2 C7 . . . . 163.80(19) ?
    C1 C2 C3 C4 . . . . -172.77(19) ?
    C7 C2 C3 C4 . . . . 2.9(3) ?
    C1 C2 C7 C6 . . . . 174.2(2) ?
    C3 C2 C7 C6 . . . . -1.6(4) ?
    C2 C3 C4 C5 . . . . -1.5(4) ?
    C3 C4 C5 C6 . . . . -1.4(4) ?
    C3 C4 C5 C8 . . . . 178.2(2) ?
    C4 C5 C6 C7 . . . . 2.8(4) ?
    C8 C5 C6 C7 . . . . -176.8(3) ?
    C2 C7 C6 C5 . . . . -1.3(4) ?
    N2 C9 C10 C11 . . . . 0.0(3) ?
    C12 C11 C10 C9 . . . . -0.4(3) ?
    C13 C12 C11 C10 . . . . 0.2(3) ?
    C14 C12 C11 C10 . . . . 177.2(2) ?
    C11 C12 C13 N2 . . . . 0.3(3) ?
    C14 C12 C13 N2 . . . . -176.86(17) ?
    C11 C12 C14 O3 . . . . -174.9(2) ?
    C11 C12 C14 N3 . . . . 3.4(3) ?
    C13 C12 C14 O3 . . . . 2.1(3) ?
    C13 C12 C14 N3 . . . . -179.63(19) ?
loop_
    _geom_hbond_atom_site_label_D
    _geom_hbond_atom_site_label_H
    _geom_hbond_atom_site_label_A
    _geom_hbond_site_symmetry_A
    _geom_hbond_distance_DH
    _geom_hbond_distance_HA
    _geom_hbond_distance_DA
    _geom_hbond_angle_DHA
    _geom_hbond_publ_flag
    N3 H31 O3 2_556 0.84(3) 2.09(3) 2.914(3) 166(3) yes
    N3 H32 O1 2_656 0.87(3) 2.13(3) 2.910(3) 148(3) yes
    O4 H41 O1 2_666 0.85(3) 1.82(3) 2.658(2) 166(3) yes
    O4 H42 O3 2_566 0.80(3) 2.11(3) 2.877(2) 161(2) yes
    C4 H4 O1 1_455 0.93 2.38 3.302(3) 173 yes
    C9 H9 N1 1_656 0.93 2.54 3.305(5) 140 yes
    C6 H6 Cg2 1_554 0.93 2.76 3.691(2) 176 yes
_iucr_refine_instructions_details
;
TITL G5_TRI_30OCK_0M_a.res in P-1
CELL  0.71073   7.6474   9.9266  10.2782   78.680   84.200   71.556
ZERR     1.00   0.0003   0.0004   0.0004    0.002    0.003    0.002
LATT   1
SFAC  C    H    N    O    CO
UNIT  28   24   6    8    1
MERG   2
FMAP   2
PLAN   20
SIZE     0.16   0.29   0.70
ACTA
BOND   $H
CONF
LIST   4
L.S.  10
TEMP    20.00
WGHT    0.072100    0.287100
FVAR       0.69772
CO1   5    0.500000    0.500000    0.500000    10.50000    0.02515    0.02306 =
         0.03406   -0.00978   -0.00572   -0.01019
O4    4    0.224298    0.577990    0.578109    11.00000    0.02904    0.03477 =
         0.04637   -0.01204   -0.00599   -0.00754
O2    4    0.387838    0.479477    0.331102    11.00000    0.03550    0.03330 =
         0.04000   -0.01572   -0.01107   -0.00843
O1    4    0.636590    0.343409    0.232570    11.00000    0.03152    0.05920 =
         0.05158   -0.02344   -0.00665   -0.01035
O3    4    0.066794    0.161387    0.506969    11.00000    0.04450    0.03027 =
         0.07432   -0.00607   -0.02415   -0.01558
N2    3    0.495216    0.288151    0.591674    11.00000    0.03043    0.02755 =
         0.03700   -0.00822   -0.00646   -0.01154
N3    3    0.161441   -0.056780    0.634512    11.00000    0.05145    0.03054 =
         0.06906   -0.00458   -0.01866   -0.02291
C9    1    0.629306    0.195649    0.668310    11.00000    0.02949    0.03453 =
         0.04042   -0.00831   -0.00757   -0.01077
AFIX  43
H9    2    0.727969    0.225161    0.684129    11.00000   -1.20000
AFIX   0
C1    1    0.466154    0.402724    0.245675    11.00000    0.03320    0.02895 =
         0.03119   -0.00401   -0.00681   -0.01300
C12   1    0.339400    0.108511    0.622862    11.00000    0.03311    0.02415 =
         0.03949   -0.01065   -0.00462   -0.01112
C2    1    0.345100    0.371662    0.155895    11.00000    0.03419    0.02912 =
         0.02885   -0.00775   -0.00597   -0.01024
C13   1    0.353892    0.244438    0.570842    11.00000    0.03108    0.02396 =
         0.03991   -0.00686   -0.00909   -0.01042
AFIX  43
H13   2    0.260054    0.308766    0.518548    11.00000   -1.20000
AFIX   0
C14   1    0.177628    0.072677    0.584847    11.00000    0.03606    0.02704 =
         0.04902   -0.01326   -0.00434   -0.01389
C3    1    0.162230    0.385171    0.192147    11.00000    0.03609    0.04914 =
         0.03491   -0.01841   -0.00234   -0.01369
AFIX  43
H3    2    0.109820    0.423954    0.267472    11.00000   -1.20000
AFIX   0
C11   1    0.479810    0.013823    0.701309    11.00000    0.04559    0.02476 =
         0.05609   -0.00057   -0.01335   -0.01226
AFIX  43
H11   2    0.475610   -0.078594    0.737917    11.00000   -1.20000
AFIX   0
C10   1    0.626071    0.058466    0.724428    11.00000    0.03816    0.03492 =
         0.05295   -0.00116   -0.01715   -0.00708
AFIX  43
H10   2    0.721033   -0.003337    0.777188    11.00000   -1.20000
AFIX   0
C4    1    0.056187    0.341358    0.117104    11.00000    0.03676    0.06199 =
         0.04750   -0.01958   -0.00544   -0.02070
AFIX  43
H4    2   -0.066089    0.348602    0.142951    11.00000   -1.20000
AFIX   0
C5    1    0.133588    0.286884    0.003688    11.00000    0.04996    0.05053 =
         0.04367   -0.01899   -0.01590   -0.01404
C7    1    0.420275    0.319769    0.039789    11.00000    0.03964    0.06794 =
         0.04027   -0.02534    0.00367   -0.01810
AFIX  43
H7    2    0.542445    0.312639    0.013668    11.00000   -1.20000
AFIX   0
C6    1    0.314324    0.278841   -0.036758    11.00000    0.05227    0.08358 =
         0.04282   -0.03775   -0.00339   -0.01482
AFIX  43
H6    2    0.364128    0.245968   -0.115244    11.00000   -1.20000
AFIX   0
N1    3   -0.058351    0.195848   -0.131821    11.00000    0.10368    0.12553 =
         0.12102   -0.06490   -0.05155   -0.02999
C8    1    0.025464    0.237175   -0.072710    11.00000    0.06489    0.07936 =
         0.07058   -0.03570   -0.02562   -0.01675
H42   2    0.146579    0.642932    0.538028    11.00000    0.03791
H41   2    0.249827    0.608184    0.643569    11.00000    0.06405
H32   2    0.238152   -0.120506    0.689562    11.00000    0.05350
H31   2    0.080355   -0.079254    0.602354    11.00000    0.06307
HKLF 4
REM  G5_TRI_30OCK_0M_a.res in P-1
REM R1 =  0.0435 for   3419 Fo > 4sig(Fo)  and  0.0461 for all   3639 data
REM    212 parameters refined using      0 restraints
END
WGHT      0.0719      0.2838
REM Highest difference peak  0.942,  deepest hole -0.494,  1-sigma level  0.077
Q1    1   0.4589  0.5676  0.4437  11.00000  0.05    0.94
Q2    1   0.4405  0.4581  0.5650  11.00000  0.05    0.89
Q3    1   0.5641  0.2478  0.6288  11.00000  0.05    0.56
Q4    1   0.4165  0.0645  0.6583  11.00000  0.05    0.50
Q5    1   0.2605  0.3641  0.1842  11.00000  0.05    0.42
Q6    1   0.5895  0.4153  0.1975  11.00000  0.05    0.41
Q7    1   0.1493  0.1199  0.5176  11.00000  0.05    0.39
Q8    1   0.5548  0.0367  0.6990  11.00000  0.05    0.37
Q9    1   0.0888  0.1206  0.5667  11.00000  0.05    0.37
Q10   1   0.5590  0.3401  0.2677  11.00000  0.05    0.36
Q11   1   0.2063  0.3158 -0.0360  11.00000  0.05    0.35
Q12   1   0.3722  0.1604  0.5832  11.00000  0.05    0.32
Q13   1   0.3684  0.3734  0.0969  11.00000  0.05    0.32
Q14   1   0.4002  0.3851  0.2021  11.00000  0.05    0.30
Q15   1   0.3384  0.1723  0.6205  11.00000  0.05    0.30
Q16   1   0.4240  0.2789  0.6176  11.00000  0.05    0.30
Q17   1   0.2321  0.2620  0.0039  11.00000  0.05    0.30
Q18   1   0.5202  0.3334  0.5415  11.00000  0.05    0.30
Q19   1   0.2648  0.6194  0.5160  11.00000  0.05    0.29
Q20   1   0.2773  0.0808  0.5965  11.00000  0.05    0.29
;
data_global
_journal_date_recd_electronic     2015-04-22
_journal_date_accepted     2015-04-27
_journal_name_full     'Acta Crystallographica, Section E'
_journal_year     2015
_journal_volume     71
_journal_issue      5
_journal_page_first     561
_journal_page_last     563
_journal_paper_category     GM
_journal_paper_doi     10.1107/S2056989015008270
_journal_coeditor_code     WM5151
_publ_contact_author
;
Dr Tuncer H\"okelek
Hacettepe University
Department of Physics
06800 Beytepe
Ankara
Turkey
;
_publ_contact_author_email     merzifon@hacettepe.edu.tr
_publ_contact_author_fax     '90(312)2352550'
_publ_contact_author_phone     '90(312)2977242'
_publ_section_title
;\
Crystal structure of
<i>trans</i>-diaquabis(4-cyanobenzoato-\k<i>O</i>)bis(nicotinamide-\
\k<i>N</i>^1^)cobalt(II)
;
loop_
    _publ_author_name
    _publ_author_address
    'A\,sk\?in, G\"ul\,cin \,Sefiye'
;
Department of Physics
Hacettepe University
06800 Beytepe
Ankara
Turkey
;
    'Necefo\(glu, Hacali'
;
Department of Chemistry
Kafkas University
36100 Kars
Turkey
International Scientific Research Centre
Baku State University
1148 Baku
Azerbaijan
;
    'Y\?ilmaz Nayir, Gamze'
;
Department of Chemistry
Kafkas University
36100 Kars
Turkey
;
    '\,Catak \,Celik, Raziye'
;
Scientific and Technological Application and Research Center
Aksaray University
68100 Aksaray
Turkey
;
    'H\"okelek*, Tuncer'
;
Department of Physics
Hacettepe University
06800 Beytepe
Ankara
Turkey
;
_publ_section_synopsis
;
In the title complex, the Co^II^ atom is located on an inversion centre and is
coordinated by two 4-cyanobenzoate (CNB) anions, two nicotinamide (NA) ligands
and two water molecules. The four O atoms in the equatorial plane form a
slightly distorted square-planar arrangement, while the slightly distorted
octahedral coordination sphere is completed by the two N atoms of the NA
ligands in the axial positions.
;
