# Supplementary material for: Crystal structure of trans-di­aqua­bis­(4-cyano­benzoato-κO)bis­(nicotinamide-κN 1)cobalt(II)
Source: Acta Crystallogr E Crystallogr Commun. 2015 Apr 30;71(Pt 5):561–3. doi: 10.1107/S2056989015008270 (PMC4420108; doi:10.1107/S2056989015008270)
Supplement: Supplementary file 2 [file e-71-00561-Isup2.hkl]

#
# h,k,l, Fc-squared, Fo-squared, sigma(Fo-squared) and status flag
#
data_I
_shelx_title ' G5_TRI_30OCK_0M_a.res in P-1'
_shelx_refln_list_code          4
_shelx_F_calc_maximum      133.36
_exptl_crystal_F_000       325.00
_reflns_d_resolution_high  0.7435
 
loop_
 _symmetry_equiv_pos_as_xyz
 'x, y, z'
 '-x, -y, -z'
 
_cell_length_a     7.6474
_cell_length_b     9.9266
_cell_length_c    10.2782
_cell_angle_alpha  78.680
_cell_angle_beta   84.200
_cell_angle_gamma  71.556
 
_shelx_F_squared_multiplier     1.000
 
loop_
 _refln_index_h
 _refln_index_k
 _refln_index_l
 _refln_F_squared_calc
 _refln_F_squared_meas
 _refln_F_squared_sigma
 _refln_observed_status
   1   0   0     3080.78     3147.30     41.12 o
   2   0   0     1510.03     1643.08     29.00 o
   3   0   0       74.04       54.89      1.02 o
   4   0   0       35.53       53.30      1.17 o
   5   0   0       52.23       49.00      1.47 o
   6   0   0      502.68      451.28      9.53 o
   7   0   0      526.04      490.00      8.98 o
   8   0   0      101.98      103.96      3.18 o
   9   0   0       73.62       72.75      2.47 o
  -9   1   0        5.48        6.40      1.17 o
  -8   1   0       53.23       55.31      3.08 o
  -7   1   0      273.19      260.16      6.20 o
  -6   1   0       90.49       80.88      1.96 o
  -5   1   0       63.61       57.90      1.26 o
  -4   1   0       54.33       41.99      1.07 o
  -3   1   0      946.18      968.17     12.79 o
  -2   1   0      176.32      149.81      2.64 o
  -1   1   0     4684.35     4951.25     81.36 o
   0   1   0     1369.35     1599.41     35.33 o
   1   1   0      258.92      281.65      4.26 o
   2   1   0      489.16      498.36      8.70 o
   3   1   0       10.66       16.99      0.51 o
   4   1   0      666.11      667.71     10.26 o
   5   1   0       32.09       37.40      1.02 o
   6   1   0        0.75        1.88      0.39 o
   7   1   0        0.41        0.70      0.41 o
   8   1   0       87.85       89.15      2.58 o
   9   1   0       17.94       20.16      1.30 o
  -9   2   0       33.56       39.66      3.52 o
  -8   2   0        2.86        3.33      0.70 o
  -7   2   0       43.99       40.88      2.61 o
  -6   2   0      143.02      141.32      3.22 o
  -5   2   0        0.82        0.35      0.31 o
  -4   2   0      393.84      385.66      6.67 o
  -3   2   0     2683.29     2848.82     42.30 o
  -2   2   0       41.16       29.08      0.67 o
  -1   2   0     1908.54     2162.29     30.62 o
   0   2   0        5.46        7.64      0.39 o
   1   2   0      875.65      967.89     21.47 o
   2   2   0       20.19       18.67      0.56 o
   3   2   0      743.83      747.88     12.32 o
   4   2   0      111.91      105.20      1.99 o
   5   2   0       32.38       27.65      1.06 o
   6   2   0        8.14        9.86      0.80 o
   7   2   0       20.26       19.65      1.11 o
   8   2   0      132.18      133.39      3.37 o
   9   2   0       17.30       19.53      1.12 o
  10   2   0       13.77       14.38      1.51 o
  -8   3   0       17.13       13.48      1.13 o
  -7   3   0      111.64      117.88      3.12 o
  -6   3   0        9.98       10.35      0.96 o
  -5   3   0       23.02       22.52      0.94 o
  -4   3   0      137.85      137.13      2.61 o
  -3   3   0       63.05       50.61      1.26 o
  -2   3   0      397.96      404.45      9.53 o
  -1   3   0      164.98      179.49      3.07 o
   0   3   0       82.55       96.34      1.76 o
   1   3   0      122.81      110.90      1.94 o
   2   3   0      305.71      301.20      7.43 o
   3   3   0      140.86      161.23      3.13 o
   4   3   0      198.50      183.96      3.69 o
   5   3   0       82.27       75.62      1.79 o
   6   3   0       12.31       16.68      1.44 o
   7   3   0       28.78       31.11      1.41 o
   8   3   0       46.01       53.45      1.73 o
   9   3   0       33.43       33.72      1.54 o
  10   3   0        6.45        5.82      1.03 o
  -8   4   0       44.70       47.67      2.73 o
  -7   4   0        8.86       11.05      1.25 o
  -6   4   0       44.49       45.20      1.53 o
  -5   4   0       36.72       35.70      1.51 o
  -4   4   0      122.10      123.54      2.74 o
  -3   4   0      514.01      511.91      7.96 o
  -2   4   0      767.83      810.03     13.25 o
  -1   4   0      485.51      457.45      7.19 o
   0   4   0      220.39      222.37      6.51 o
   1   4   0     1867.09     2076.11     49.59 o
   2   4   0      691.68      667.30     13.35 o
   3   4   0       17.06       22.97      0.63 o
   4   4   0      483.92      493.05      7.63 o
   5   4   0      450.81      439.13      7.63 o
   6   4   0      161.67      158.51      3.17 o
   7   4   0       45.38       40.98      1.47 o
   8   4   0      223.05      205.22      4.70 o
   9   4   0       33.41       32.90      1.60 o
  10   4   0       28.55       34.20      3.18 o
  -7   5   0        7.82        7.13      1.33 o
  -6   5   0       61.28       59.18      2.30 o
  -5   5   0       13.48       15.34      0.93 o
  -4   5   0       18.98       19.52      0.91 o
  -3   5   0       99.01       85.82      1.89 o
  -2   5   0      593.17      586.94      9.96 o
  -1   5   0      413.31      376.96      6.61 o
   0   5   0      275.32      302.41      6.43 o
   1   5   0      941.34     1028.88     25.16 o
   2   5   0        7.70        9.62      0.62 o
   3   5   0      215.72      214.78      5.45 o
   4   5   0        8.82        9.55      0.44 o
   5   5   0      473.99      454.97      7.81 o
   6   5   0      142.38      138.16      2.92 o
   7   5   0       39.07       40.74      1.32 o
   8   5   0       36.21       41.18      2.02 o
   9   5   0       25.90       35.74      2.88 o
  10   5   0       35.84       50.27      2.76 o
  -7   6   0        1.74        1.27      0.86 o
  -6   6   0        2.06        0.78      0.76 o
  -5   6   0       16.59       20.72      1.90 o
  -4   6   0        9.82        9.17      0.82 o
  -3   6   0      101.71       97.34      2.29 o
  -2   6   0      883.35      849.78     14.65 o
  -1   6   0      588.59      590.68     13.91 o
   0   6   0      124.29      107.46      2.78 o
   1   6   0       18.36       17.04      0.78 o
   2   6   0      649.57      631.07     13.51 o
   3   6   0       64.00       64.47      2.54 o
   4   6   0      135.30      117.35      2.88 o
   5   6   0      517.43      485.99     10.34 o
   6   6   0        5.26        5.92      0.69 o
   7   6   0      260.04      264.09      6.77 o
   8   6   0       73.71       77.79      4.33 o
   9   6   0       90.53      102.69      5.96 o
  10   6   0       23.17       29.99      2.67 o
  -6   7   0       45.10       45.95      2.19 o
  -5   7   0       41.23       39.96      2.19 o
  -4   7   0        7.06        6.08      0.72 o
  -3   7   0        1.83       -0.03      0.49 o
  -2   7   0        1.21        1.42      0.46 o
  -1   7   0        5.54        6.10      0.56 o
   0   7   0      264.89      270.83      5.21 o
   1   7   0      430.61      440.84      7.46 o
   2   7   0      223.56      221.27      5.43 o
   3   7   0        0.58        0.46      0.37 o
   4   7   0       88.53       81.85      2.50 o
   5   7   0      358.86      346.14      7.86 o
   6   7   0      162.67      159.02      4.54 o
   7   7   0      183.76      184.88      5.32 o
   8   7   0       99.23      106.37      3.44 o
   9   7   0      228.67      267.78     10.68 o
  -5   8   0       34.91       35.18      2.09 o
  -4   8   0       31.85       34.75      1.99 o
  -3   8   0        2.20        2.18      0.59 o
  -2   8   0      136.16      123.08      3.55 o
  -1   8   0      232.54      220.73      6.00 o
   0   8   0       57.29       59.22      1.95 o
   1   8   0      228.38      212.64      5.30 o
   2   8   0      100.12      103.71      2.90 o
   3   8   0       54.91       53.37      1.83 o
   4   8   0       67.43       64.60      2.00 o
   5   8   0      314.20      274.08      6.24 o
   6   8   0      409.14      394.49      8.63 o
   7   8   0      120.39      108.40      3.36 o
   8   8   0       87.12       88.68      4.04 o
   9   8   0       17.14       15.82      2.26 o
  -4   9   0        1.32        1.47      2.54 o
  -3   9   0      140.73      132.63      3.97 o
  -2   9   0      146.17      141.00      4.10 o
  -1   9   0      121.05      111.62      3.41 o
   0   9   0      252.35      240.12      6.48 o
   1   9   0        0.42       -0.17      0.41 o
   2   9   0       17.60       20.40      1.23 o
   3   9   0      236.33      207.76      4.95 o
   4   9   0      105.89       96.05      2.90 o
   5   9   0      114.91      106.90      2.98 o
   6   9   0      375.65      344.93      7.75 o
   7   9   0       59.92       65.46      2.42 o
   8   9   0        8.95       16.43      1.64 o
   9   9   0       48.05       51.97      3.70 o
  -3  10   0       52.18       52.18      4.11 o
  -2  10   0       27.46       28.92      2.18 o
  -1  10   0      269.69      254.86      6.91 o
   0  10   0       65.84       61.05      2.96 o
   1  10   0       83.22       70.13      2.64 o
   2  10   0      184.31      149.83      3.85 o
   3  10   0      216.38      184.15      4.53 o
   4  10   0      144.73      129.67      3.90 o
   5  10   0      162.32      158.03      4.57 o
   6  10   0      133.81      123.91      3.45 o
   7  10   0       36.36       41.14      2.51 o
   8  10   0       59.80       56.36      7.50 o
  -2  11   0       48.25       37.80      3.49 o
  -1  11   0       59.70       58.13      3.64 o
   0  11   0       30.21       34.71      1.95 o
   1  11   0        2.75        4.24      0.81 o
   2  11   0        3.59        4.46      0.74 o
   3  11   0       77.06       62.73      2.16 o
   4  11   0        6.70        5.52      0.88 o
   5  11   0       41.72       36.03      1.87 o
   6  11   0        0.42        0.18      0.55 o
   7  11   0        7.82       10.55      1.33 o
   0  12   0       37.50       42.83      2.68 o
   1  12   0        6.11        7.71      1.43 o
   2  12   0       29.84       27.95      1.89 o
   3  12   0       13.74       14.31      1.63 o
   4  12   0       30.48       24.73      1.49 o
   5  12   0        4.13        1.79      0.70 o
   6  12   0       15.33       18.18      1.67 o
   3  13   0        3.60        3.40      0.99 o
  -6 -12   1      112.72      125.08      5.13 o
  -5 -12   1       50.22       54.65      3.10 o
  -4 -12   1       17.52       11.38      1.87 o
  -3 -12   1       37.20       29.45      2.51 o
  -2 -12   1       11.43        8.29      1.48 o
  -1 -12   1        5.11        3.88      1.08 o
   0 -12   1      110.84      112.86      4.85 o
  -7 -11   1       18.29       17.16      1.93 o
  -6 -11   1       36.34       25.62      1.39 o
  -5 -11   1       11.15        9.78      1.08 o
  -4 -11   1        2.52        2.34      0.65 o
  -3 -11   1       62.65       61.06      2.08 o
  -2 -11   1        2.98        4.57      1.49 o
  -1 -11   1       17.78       16.83      1.44 o
   0 -11   1       28.23       21.19      1.78 o
   1 -11   1       11.40       10.48      1.58 o
   2 -11   1        2.28        2.67      1.23 o
  -8 -10   1       45.76       50.29      5.65 o
  -7 -10   1       63.45       52.63      2.04 o
  -6 -10   1      146.28      141.12      3.81 o
  -5 -10   1        0.82        0.67      0.69 o
  -4 -10   1       80.76       71.32      2.70 o
  -3 -10   1       40.55       40.56      1.78 o
  -2 -10   1      134.60      114.96      3.18 o
  -1 -10   1      193.61      167.06      5.39 o
   0 -10   1       55.44       47.85      2.35 o
   1 -10   1       89.36       85.44      3.48 o
   2 -10   1       19.73       21.57      2.88 o
   3 -10   1        3.84        5.98      1.54 o
  -8  -9   1       48.75       52.31      2.30 o
  -7  -9   1      155.07      151.52      4.13 o
  -6  -9   1       47.79       49.69      3.11 o
  -5  -9   1        1.39        0.32      0.41 o
  -4  -9   1        5.12        5.63      0.70 o
  -3  -9   1       72.30       64.98      2.14 o
  -2  -9   1      313.00      287.77      6.90 o
  -1  -9   1       45.94       41.24      1.97 o
   0  -9   1      191.24      172.33      4.96 o
   1  -9   1       20.92       21.05      1.33 o
   2  -9   1       27.36       21.80      1.25 o
   3  -9   1        7.11        8.24      1.12 o
   4  -9   1        3.99        4.14      0.83 o
  -9  -8   1       11.01       14.17      2.05 o
  -8  -8   1       31.34       26.54      2.75 o
  -7  -8   1      132.56      137.45      3.71 o
  -6  -8   1       24.66       23.13      1.49 o
  -5  -8   1      301.60      281.34      6.40 o
  -4  -8   1       36.43       31.53      1.37 o
  -3  -8   1        8.58       13.37      1.07 o
  -2  -8   1       69.94       76.17      2.24 o
  -1  -8   1      249.30      245.80      5.56 o
   0  -8   1       45.87       41.81      1.85 o
   1  -8   1      366.63      330.56      6.74 o
   2  -8   1      393.61      358.46      8.34 o
   3  -8   1        1.18        0.24      0.52 o
   4  -8   1        8.41        9.77      1.07 o
   5  -8   1        6.63        9.96      2.93 o
  -9  -7   1       53.02       68.18     11.71 o
  -8  -7   1       51.42       58.76      2.33 o
  -7  -7   1        2.23        3.08      0.84 o
  -6  -7   1       55.38       52.21      1.98 o
  -5  -7   1        1.49        2.12      0.52 o
  -4  -7   1       42.59       36.37      1.39 o
  -3  -7   1       70.48       68.55      2.03 o
  -2  -7   1      219.60      198.27      4.55 o
  -1  -7   1      216.14      200.43      5.33 o
   0  -7   1       57.10       53.41      1.50 o
   1  -7   1       18.24       15.27      0.97 o
   2  -7   1       59.17       57.55      2.08 o
   3  -7   1        1.44        0.33      0.55 o
   4  -7   1        3.51        1.93      0.68 o
   5  -7   1       24.98       25.09      1.66 o
   6  -7   1       46.59       44.38      2.70 o
  -9  -6   1       16.10       20.30      3.93 o
  -8  -6   1       47.45       50.79      2.08 o
  -7  -6   1       17.57       18.54      1.36 o
  -6  -6   1       11.54       11.00      0.89 o
  -5  -6   1      143.76      137.72      3.23 o
  -4  -6   1      132.00      126.30      2.74 o
  -3  -6   1        5.27        4.08      0.43 o
  -2  -6   1      372.99      350.40      6.63 o
  -1  -6   1      226.12      223.91      3.95 o
   0  -6   1       12.02       10.24      0.59 o
   1  -6   1       51.78       50.00      1.42 o
   2  -6   1      675.06      710.90     18.42 o
   3  -6   1       49.01       46.84      1.68 o
   4  -6   1       43.36       42.81      1.67 o
   5  -6   1       24.89       26.52      1.30 o
   6  -6   1        0.70       -0.02      0.66 o
   7  -6   1       16.19       20.48      1.53 o
 -10  -5   1       12.56       13.56      2.05 o
  -9  -5   1       13.91       17.12      1.67 o
  -8  -5   1       19.59       25.58      2.54 o
  -7  -5   1        2.42        2.37      0.61 o
  -6  -5   1      151.49      145.45      2.89 o
  -5  -5   1      600.20      578.31      9.10 o
  -4  -5   1      267.61      253.47      4.46 o
  -3  -5   1      493.12      460.62      8.47 o
  -2  -5   1       16.55       10.15      0.92 o
  -1  -5   1       53.19       38.86      1.12 o
   0  -5   1        2.58        2.22      0.37 o
   1  -5   1      252.46      264.67      4.45 o
   2  -5   1      534.13      532.33      9.19 o
   3  -5   1      402.37      392.70      7.38 o
   4  -5   1      184.75      179.62      3.80 o
   5  -5   1        0.49        0.68      0.49 o
   6  -5   1       57.06       54.59      2.37 o
   7  -5   1       34.58       35.25      2.06 o
 -10  -4   1       26.13       25.27      2.88 o
  -9  -4   1       51.65       48.73      5.22 o
  -8  -4   1      178.84      181.93      6.58 o
  -7  -4   1       22.26       23.16      1.22 o
  -6  -4   1       24.40       23.70      1.07 o
  -5  -4   1       58.79       60.60      1.34 o
  -4  -4   1      645.93      626.82      9.68 o
  -3  -4   1       31.36       23.14      0.90 o
  -2  -4   1     1634.07     1704.89     30.02 o
  -1  -4   1     3064.28     3289.05     52.72 o
   0  -4   1      375.59      370.76      7.15 o
   1  -4   1     2051.93     2176.29     32.26 o
   2  -4   1       32.71       31.07      0.83 o
   3  -4   1     1234.53     1288.46     19.79 o
   4  -4   1       69.13       68.23      1.93 o
   5  -4   1      124.66      118.98      2.85 o
   6  -4   1      248.06      248.47      5.51 o
   7  -4   1      155.72      157.20      4.67 o
   8  -4   1       27.51       27.48      2.25 o
 -10  -3   1       10.43        8.44      1.28 o
  -9  -3   1       94.72       94.27      2.90 o
  -8  -3   1       89.95       92.61      2.85 o
  -7  -3   1       48.31       51.07      1.43 o
  -6  -3   1        1.18        1.99      0.37 o
  -5  -3   1       79.04       79.98      1.75 o
  -4  -3   1      136.48      112.47      2.00 o
  -3  -3   1      111.32       94.79      1.80 o
  -2  -3   1     1172.77     1174.24     28.59 o
  -1  -3   1     1141.37     1101.98     17.78 o
   0  -3   1     8164.19     8809.32    163.69 o
   1  -3   1       68.46       62.47      1.24 o
   2  -3   1      150.67      142.03      2.55 o
   3  -3   1       34.78       25.14      0.78 o
   4  -3   1        7.74       10.60      0.55 o
   5  -3   1       73.47       69.28      1.88 o
   6  -3   1      125.20      121.84      3.20 o
   7  -3   1      166.38      165.14      5.21 o
   8  -3   1        2.49        2.43      0.75 o
 -10  -2   1        0.16       -0.93      0.94 o
  -9  -2   1       15.76       18.08      1.71 o
  -8  -2   1       48.60       54.17      2.17 o
  -7  -2   1      122.06      119.80      2.69 o
  -6  -2   1       42.70       35.89      1.19 o
  -5  -2   1        2.88        5.57      0.37 o
  -4  -2   1      158.86      217.21      3.48 o
  -3  -2   1      432.37      412.00      6.33 o
  -2  -2   1      859.01      858.39     13.49 o
  -1  -2   1     3386.63     3534.25     75.29 o
   0  -2   1    17785.98    18649.26    231.80 o
   1  -2   1      129.09      130.60      2.33 o
   2  -2   1        4.61        1.82      0.23 o
   3  -2   1       58.13       73.03      1.36 o
   4  -2   1       43.80       31.74      0.78 o
   5  -2   1        0.97        0.17      0.38 o
   6  -2   1      317.18      284.13      7.52 o
   7  -2   1       74.65       76.09      2.58 o
   8  -2   1       13.08       13.96      1.00 o
   9  -2   1       13.62       12.35      1.48 o
  -9  -1   1        8.12       10.38      1.32 o
  -8  -1   1       17.37       18.75      1.07 o
  -7  -1   1      192.49      169.80      3.90 o
  -6  -1   1      103.69       97.62      2.02 o
  -5  -1   1       15.40       15.31      0.62 o
  -4  -1   1     1650.73     1609.57     24.82 o
  -3  -1   1     1416.93     1501.84     22.40 o
  -2  -1   1        7.37        7.53      0.40 o
  -1  -1   1     4518.73     4673.22     76.46 o
   0  -1   1       20.90       17.37      0.43 o
   1  -1   1        8.21        5.76      0.25 o
   2  -1   1      212.71      186.15      3.24 o
   3  -1   1      303.34      282.23      6.94 o
   4  -1   1       36.80       33.94      0.91 o
   5  -1   1       81.54       79.21      1.77 o
   6  -1   1       19.11       21.52      1.13 o
   7  -1   1        2.19        2.85      0.72 o
   8  -1   1      127.67      130.18      3.43 o
   9  -1   1        5.06        2.66      0.55 o
  -9   0   1       40.16       42.08      2.31 o
  -8   0   1       39.68       37.15      1.39 o
  -7   0   1      236.60      218.53      4.79 o
  -6   0   1      126.28      124.30      2.48 o
  -5   0   1      137.15      135.06      2.59 o
  -4   0   1      285.83      318.74      5.56 o
  -3   0   1     3027.82     3224.55     44.75 o
  -2   0   1      263.44      256.05      4.16 o
  -1   0   1     2213.91     2404.37     33.46 o
   0   0   1     2733.88     2846.86     40.21 o
   1   0   1     2166.93     2204.38     28.88 o
   2   0   1       46.23       33.18      0.61 o
   3   0   1      171.28      159.10      2.38 o
   4   0   1      408.81      411.49      7.06 o
   5   0   1       63.90       61.61      1.42 o
   6   0   1      231.93      220.00      5.10 o
   7   0   1      529.04      497.57     10.28 o
   8   0   1      168.78      166.97      3.84 o
   9   0   1       41.63       41.69      1.91 o
  -9   1   1       15.34       15.55      1.59 o
  -8   1   1      150.81      140.80      3.47 o
  -7   1   1      245.95      240.25      4.93 o
  -6   1   1       65.30       68.37      1.71 o
  -5   1   1      114.88      112.89      2.08 o
  -4   1   1      950.09     1004.41     13.44 o
  -3   1   1      627.02      624.02      8.32 o
  -2   1   1      264.54      288.80      4.01 o
  -1   1   1      996.05     1068.98     18.49 o
   0   1   1      124.89      152.62      2.54 o
   1   1   1     1365.47     1472.69     32.38 o
   2   1   1     1245.70     1384.33     21.22 o
   3   1   1       57.39       58.14      1.26 o
   4   1   1     1008.05     1101.44     17.54 o
   5   1   1      179.01      179.79      3.21 o
   6   1   1       10.42       13.11      0.89 o
   7   1   1        7.81        7.64      0.79 o
   8   1   1      108.28      108.07      2.49 o
   9   1   1       13.28       13.22      1.18 o
  -9   2   1       23.58       22.16      2.01 o
  -8   2   1        0.23       -0.28      0.47 o
  -7   2   1       72.99       67.24      2.02 o
  -6   2   1       18.37       20.90      1.22 o
  -5   2   1       10.62       13.10      0.85 o
  -4   2   1      580.49      588.76      9.36 o
  -3   2   1      996.70      987.70     16.24 o
  -2   2   1     2251.51     2379.34     39.23 o
  -1   2   1     1554.01     1866.71     54.90 o
   0   2   1       65.71       89.48      1.59 o
   1   2   1      494.40      571.21     11.70 o
   2   2   1      634.42      718.02     15.41 o
   3   2   1     1765.67     2014.07     39.30 o
   4   2   1      650.75      688.15     10.49 o
   5   2   1      585.41      570.75      9.57 o
   6   2   1       25.70       33.16      1.42 o
   7   2   1        6.36        5.57      0.78 o
   8   2   1       32.92       30.72      1.27 o
   9   2   1        3.34        3.51      0.67 o
  10   2   1       38.68       49.29      3.23 o
  -8   3   1        0.35        2.11      1.38 o
  -7   3   1       21.10       21.20      1.14 o
  -6   3   1        4.03        2.88      0.58 o
  -5   3   1        9.32       11.46      0.70 o
  -4   3   1        1.30        1.44      0.27 o
  -3   3   1      120.55      106.68      1.77 o
  -2   3   1      931.54      913.21     13.72 o
  -1   3   1      574.53      608.94     10.30 o
   0   3   1      100.45      139.28      3.32 o
   1   3   1      198.10      211.24      4.30 o
   2   3   1        0.98        2.38      0.17 o
   3   3   1      808.71      927.42     16.65 o
   4   3   1        0.88        3.41      0.36 o
   5   3   1      422.55      405.28      6.51 o
   6   3   1        3.50        3.64      0.81 o
   7   3   1      137.53      135.93      3.19 o
   8   3   1       39.64       42.34      1.49 o
   9   3   1       25.16       28.14      2.73 o
  10   3   1        1.57        1.80      0.54 o
  -8   4   1        6.42        6.79      1.08 o
  -7   4   1        2.53        2.55      0.71 o
  -6   4   1       25.96       26.08      1.51 o
  -5   4   1       26.23       23.23      1.11 o
  -4   4   1       25.91       29.21      1.40 o
  -3   4   1      398.12      390.10      6.58 o
  -2   4   1      628.04      638.56     10.00 o
  -1   4   1      911.07      986.72     15.29 o
   0   4   1      234.80      244.06      6.45 o
   1   4   1      327.83      341.14      7.01 o
   2   4   1      555.54      550.45      8.29 o
   3   4   1      224.14      236.85      3.73 o
   4   4   1      294.70      290.08      4.93 o
   5   4   1      189.21      182.14      3.79 o
   6   4   1      335.04      336.91      5.85 o
   7   4   1      427.05      430.39      6.92 o
   8   4   1      237.13      225.85      5.13 o
   9   4   1      172.42      177.21      5.31 o
  10   4   1        8.83       11.08      1.29 o
  -7   5   1       29.26       30.77      1.89 o
  -6   5   1      136.05      139.14      3.25 o
  -5   5   1       88.89       86.19      2.41 o
  -4   5   1      105.39      101.07      2.89 o
  -3   5   1       26.38       26.10      1.38 o
  -2   5   1      901.74      916.08     14.11 o
  -1   5   1      175.92      188.10      3.46 o
   0   5   1     1018.89     1228.02     27.44 o
   1   5   1     1911.24     2296.42     46.61 o
   2   5   1      124.07      121.04      2.31 o
   3   5   1       33.06       28.37      1.14 o
   4   5   1        7.54        9.72      0.36 o
   5   5   1      191.14      199.21      3.47 o
   6   5   1      779.64      759.37     13.70 o
   7   5   1      554.20      533.04      9.92 o
   8   5   1      137.00      141.63      3.55 o
   9   5   1      136.00       88.12      5.55 o
  10   5   1       15.15       22.18      2.67 o
  -7   6   1        4.22        3.92      0.85 o
  -6   6   1        6.89        6.87      0.88 o
  -5   6   1      113.48      108.60      3.30 o
  -4   6   1       51.26       46.82      1.54 o
  -3   6   1      140.64      130.91      3.06 o
  -2   6   1      366.65      360.02      6.35 o
  -1   6   1      272.62      276.24      4.83 o
   0   6   1       96.64       97.96      2.16 o
   1   6   1        5.97       10.70      0.49 o
   2   6   1      518.75      545.92      9.23 o
   3   6   1      245.28      226.55      6.32 o
   4   6   1      402.11      391.48      8.23 o
   5   6   1      922.83      864.68     15.50 o
   6   6   1      774.59      761.17     17.87 o
   7   6   1       30.06       34.38      1.66 o
   8   6   1       55.03       63.12      3.01 o
   9   6   1       51.51       60.39      4.11 o
  -6   7   1       20.18       20.11      2.36 o
  -5   7   1       66.54       64.69      2.12 o
  -4   7   1        3.47        3.22      0.65 o
  -3   7   1      238.52      235.34      5.04 o
  -2   7   1       49.48       48.73      1.47 o
  -1   7   1      261.87      268.78      6.37 o
   0   7   1       96.31      109.11      2.41 o
   1   7   1      158.69      166.11      3.38 o
   2   7   1       55.97       58.49      2.08 o
   3   7   1      443.89      446.95      9.41 o
   4   7   1      137.28      130.75      3.22 o
   5   7   1        1.02        1.21      0.39 o
   6   7   1      406.38      365.93      9.08 o
   7   7   1       10.93       11.84      1.34 o
   8   7   1       37.63       38.54      2.27 o
   9   7   1       37.00       43.31      2.46 o
  -5   8   1        4.29        4.78      1.02 o
  -4   8   1       97.91      100.87      2.87 o
  -3   8   1        0.45        0.14      0.72 o
  -2   8   1       16.36       16.08      0.99 o
  -1   8   1      319.78      327.46      7.10 o
   0   8   1       16.77       16.76      0.86 o
   1   8   1        7.42        5.65      0.63 o
   2   8   1      238.80      225.08      6.55 o
   3   8   1      392.46      367.22      9.19 o
   4   8   1        2.82        2.64      0.44 o
   5   8   1      555.65      512.96     10.84 o
   6   8   1       20.45       20.01      1.24 o
   7   8   1        4.61        4.74      1.03 o
   8   8   1       46.37       49.45      4.00 o
  -5   9   1       10.91        6.37      1.64 o
  -4   9   1      112.45      111.99      3.61 o
  -3   9   1      227.38      216.43      5.25 o
  -2   9   1      472.68      446.57     11.89 o
  -1   9   1      138.10      134.94      3.73 o
   0   9   1       73.27       75.35      2.72 o
   1   9   1       15.28       12.20      1.01 o
   2   9   1       27.80       30.24      1.46 o
   3   9   1      196.05      177.95      4.55 o
   4   9   1      386.26      347.04      8.90 o
   5   9   1      209.74      185.48      4.50 o
   6   9   1       73.11       70.45      2.42 o
   7   9   1      105.85      109.04      4.39 o
   8   9   1       15.21       22.81      1.95 o
  -3  10   1       43.98       37.39      3.49 o
  -2  10   1       14.97       15.77      3.39 o
  -1  10   1      120.28      113.35      3.90 o
   0  10   1       18.44       21.85      1.40 o
   1  10   1       41.10       42.19      1.87 o
   2  10   1      166.73      145.13      3.75 o
   3  10   1       32.24       29.13      1.39 o
   4  10   1       92.55       80.60      2.47 o
   5  10   1       17.13       17.35      1.25 o
   6  10   1       90.40       83.18      4.72 o
   7  10   1       91.02       90.13      3.85 o
   8  10   1       84.81       84.55      3.99 o
  -2  11   1       28.14       22.39      8.01 o
  -1  11   1       11.38       12.87      1.67 o
   0  11   1       55.68       50.21      2.16 o
   1  11   1       65.07       57.75      2.50 o
   2  11   1        1.65        2.49      0.58 o
   3  11   1       65.25       56.58      2.04 o
   4  11   1       22.90       20.55      1.30 o
   5  11   1       17.04       14.91      1.03 o
   6  11   1       25.53       21.39      2.96 o
   7  11   1       54.62       48.28      2.66 o
  -1  12   1        1.92        3.29      1.23 o
   0  12   1       19.87       21.08      3.49 o
   1  12   1        3.02        2.48      0.92 o
   2  12   1        9.71       12.06      1.24 o
   3  12   1        4.23        5.15      0.80 o
   4  12   1       16.92       15.14      1.18 o
   5  12   1        0.38        0.11      0.95 o
   6  12   1        4.03        1.03      2.26 o
   2  13   1        1.23        2.48      1.85 o
   3  13   1        0.83        1.08      1.75 o
   4  13   1       35.69       34.62      2.39 o
  -5 -12   2        2.70        3.41      1.85 o
  -4 -12   2        0.68       -0.33      1.85 o
  -3 -12   2        1.83        2.24      0.87 o
  -2 -12   2       21.03       20.09      2.07 o
  -1 -12   2        8.43        8.65      2.57 o
  -7 -11   2       46.60       50.99      4.10 o
  -6 -11   2        0.29        2.11      0.72 o
  -5 -11   2        1.40        0.12      0.69 o
  -4 -11   2        2.03        4.27      1.04 o
  -3 -11   2       41.12       46.40      2.45 o
  -2 -11   2       57.00       52.26      4.29 o
  -1 -11   2       36.85       36.59      2.16 o
   0 -11   2        3.50        2.49      1.23 o
   1 -11   2        0.72        0.82      1.03 o
  -8 -10   2        6.66        3.08      1.23 o
  -7 -10   2        0.53        1.06      0.68 o
  -6 -10   2        0.85        0.28      0.48 o
  -5 -10   2        0.83        0.99      0.47 o
  -4 -10   2        6.76        3.46      0.69 o
  -3 -10   2       21.04       23.23      1.51 o
  -2 -10   2       63.78       59.23      2.10 o
  -1 -10   2       58.53       51.56      2.30 o
   0 -10   2        3.35        3.35      0.83 o
   1 -10   2       37.93       34.40      1.89 o
   2 -10   2        5.02        2.26      1.64 o
   3 -10   2        0.95        1.56      0.68 o
  -8  -9   2       29.20       36.54      1.97 o
  -7  -9   2       10.51       14.62      1.20 o
  -6  -9   2       27.47       30.86      1.51 o
  -5  -9   2       86.53       82.95      2.57 o
  -4  -9   2       25.10       24.37      1.35 o
  -3  -9   2      158.30      131.25      3.88 o
  -2  -9   2      345.68      303.56      6.84 o
  -1  -9   2       39.30       34.69      1.73 o
   0  -9   2       65.57       62.68      2.45 o
   1  -9   2       25.17       27.09      1.75 o
   2  -9   2       17.26       18.76      1.31 o
   3  -9   2       24.81       25.81      6.16 o
   4  -9   2       26.31       29.56      3.07 o
  -9  -8   2        1.13        0.82      1.03 o
  -8  -8   2       11.89       14.98      1.89 o
  -7  -8   2       14.21       16.46      1.36 o
  -6  -8   2       59.44       59.38      2.55 o
  -5  -8   2      183.24      175.34      4.37 o
  -4  -8   2       83.32       71.46      2.47 o
  -3  -8   2       41.85       42.35      2.00 o
  -2  -8   2        2.41        3.91      0.60 o
  -1  -8   2      150.50      147.26      3.83 o
   0  -8   2        9.35        8.55      1.18 o
   1  -8   2      159.30      158.87      4.15 o
   2  -8   2      484.94      458.82      9.26 o
   3  -8   2       21.17       19.64      1.16 o
   4  -8   2       11.44        7.66      1.11 o
   5  -8   2        3.30        4.70      0.89 o
  -9  -7   2       16.13       20.38      1.75 o
  -8  -7   2       27.03       32.69      1.71 o
  -7  -7   2        6.13        7.37      0.89 o
  -6  -7   2      180.94      171.77      4.39 o
  -5  -7   2      174.61      164.33      4.09 o
  -4  -7   2       80.91       76.52      2.09 o
  -3  -7   2       73.94       64.24      1.95 o
  -2  -7   2      297.51      263.61      6.06 o
  -1  -7   2       51.26       43.21      2.13 o
   0  -7   2       15.91       17.84      1.38 o
   1  -7   2      246.87      248.86      6.58 o
   2  -7   2        1.29        0.94      0.49 o
   3  -7   2      142.97      139.50      3.61 o
   4  -7   2       32.64       31.49      1.56 o
   5  -7   2       16.97       20.52      1.26 o
   6  -7   2       62.47       65.88      2.56 o
  -9  -6   2       52.52       62.98      3.12 o
  -8  -6   2       18.19       21.58      1.42 o
  -7  -6   2        2.11        2.63      0.73 o
  -6  -6   2       97.68       94.45      2.70 o
  -5  -6   2        8.51        8.58      0.77 o
  -4  -6   2      130.12      124.10      3.05 o
  -3  -6   2       27.49       23.13      0.92 o
  -2  -6   2      675.97      650.00     10.74 o
  -1  -6   2      531.47      522.82      8.76 o
   0  -6   2      152.23      148.70      2.58 o
   1  -6   2        0.63        0.48      0.36 o
   2  -6   2       19.68       21.06      0.97 o
   3  -6   2       63.59       60.75      1.94 o
   4  -6   2        0.80        0.81      0.55 o
   5  -6   2      121.61      119.07      2.91 o
   6  -6   2       73.28       76.33      2.11 o
   7  -6   2       36.12       35.73      2.28 o
  -9  -5   2       25.20       30.05      2.02 o
  -8  -5   2       38.39       47.40      2.26 o
  -7  -5   2        1.42        1.67      0.56 o
  -6  -5   2      115.56      117.27      3.10 o
  -5  -5   2      562.79      533.78     10.88 o
  -4  -5   2       95.39       84.75      2.22 o
  -3  -5   2      598.50      566.54     10.53 o
  -2  -5   2      338.76      307.89      5.47 o
  -1  -5   2      430.41      383.73      6.53 o
   0  -5   2     1857.66     1815.94     29.49 o
   1  -5   2      173.49      153.85      2.54 o
   2  -5   2      239.50      224.43      4.09 o
   3  -5   2      159.62      149.64      3.13 o
   4  -5   2       49.56       46.75      1.61 o
   5  -5   2        2.60        3.03      0.62 o
   6  -5   2      100.43      108.12      2.61 o
   7  -5   2       29.60       33.84      1.71 o
  -9  -4   2       22.09       26.19      2.69 o
  -8  -4   2       43.08       53.62      4.00 o
  -7  -4   2      185.15      182.97      4.52 o
  -6  -4   2      107.43      104.13      2.57 o
  -5  -4   2       15.15       16.72      0.63 o
  -4  -4   2      603.18      547.56      8.64 o
  -3  -4   2      362.07      363.36      6.58 o
  -2  -4   2     1229.94     1225.98     21.82 o
  -1  -4   2     3870.44     4139.24     66.65 o
   0  -4   2     2107.24     2205.41     29.10 o
   1  -4   2       64.87       61.57      1.17 o
   2  -4   2       17.96       16.17      0.70 o
   3  -4   2       55.14       53.10      1.56 o
   4  -4   2       52.83       48.63      1.54 o
   5  -4   2      197.51      185.91      4.03 o
   6  -4   2      225.39      218.85      4.74 o
   7  -4   2       63.59       64.05      1.86 o
   8  -4   2       26.73       29.59      1.67 o
  -9  -3   2       84.25       87.70      4.15 o
  -8  -3   2      123.29      123.91      3.33 o
  -7  -3   2      384.93      365.07      6.95 o
  -6  -3   2       72.61       75.44      1.90 o
  -5  -3   2      170.88      171.59      3.16 o
  -4  -3   2      769.94      789.69     12.91 o
  -3  -3   2     1486.61     1549.03     23.38 o
  -2  -3   2      721.38      720.98     18.86 o
  -1  -3   2     3150.19     3315.83     46.21 o
   0  -3   2     1066.47     1105.55     15.68 o
   1  -3   2       27.69       35.06      0.86 o
   2  -3   2      140.22      138.55      2.60 o
   3  -3   2       98.08       87.23      1.60 o
   4  -3   2       79.62       76.69      1.71 o
   5  -3   2      112.08      107.58      3.11 o
   6  -3   2       31.89       31.86      1.52 o
   7  -3   2      106.61      108.21      2.73 o
   8  -3   2       49.19       53.38      1.92 o
  -9  -2   2        3.72        5.16      1.07 o
  -8  -2   2       64.15       58.22      1.70 o
  -7  -2   2       99.25       96.59      2.27 o
  -6  -2   2        7.21        8.56      0.56 o
  -5  -2   2       67.08       61.68      1.31 o
  -4  -2   2      264.04      284.49      4.84 o
  -3  -2   2      950.56      955.70     14.46 o
  -2  -2   2      338.02      347.40      5.07 o
  -1  -2   2      622.82      627.71      9.30 o
   0  -2   2     1164.64     1294.17     17.11 o
   1  -2   2      243.45      238.34      3.20 o
   2  -2   2      187.44      226.47      5.61 o
   3  -2   2        7.17       16.17      0.66 o
   4  -2   2      366.72      366.74      6.52 o
   5  -2   2        5.12        5.30      0.60 o
   6  -2   2       81.00       85.16      2.69 o
   7  -2   2       85.51       83.49      2.07 o
   8  -2   2       16.76       17.48      1.04 o
   9  -2   2        0.36        0.13      0.75 o
  -9  -1   2        0.26        0.71      0.50 o
  -8  -1   2       24.17       20.36      1.19 o
  -7  -1   2       19.04       20.24      1.10 o
  -6  -1   2       68.47       73.58      1.69 o
  -5  -1   2       68.01       71.53      1.79 o
  -4  -1   2     2373.00     2555.74     50.86 o
  -3  -1   2      286.02      254.04      4.01 o
  -2  -1   2        1.29        1.27      0.20 o
  -1  -1   2      649.75      733.98      9.43 o
   0  -1   2       80.05      102.44      1.38 o
   1  -1   2      506.89      445.33      9.11 o
   2  -1   2      484.55      470.48      6.53 o
   3  -1   2     1102.02     1188.75     16.65 o
   4  -1   2      292.21      294.57      6.12 o
   5  -1   2      133.38      129.23      2.47 o
   6  -1   2       26.03       26.33      1.18 o
   7  -1   2        3.19        3.23      0.48 o
   8  -1   2       60.20       64.65      1.98 o
   9  -1   2       10.00       11.52      1.32 o
  -9   0   2        3.59        3.56      1.01 o
  -8   0   2        6.68        7.15      0.76 o
  -7   0   2       14.79       10.28      0.72 o
  -6   0   2       24.85       24.82      0.89 o
  -5   0   2      256.39      261.67      4.61 o
  -4   0   2      436.31      430.98      6.80 o
  -3   0   2      631.12      618.32     10.40 o
  -2   0   2     2251.51     2347.01     32.66 o
  -1   0   2     3924.89     4079.04     50.64 o
   0   0   2      724.52      770.54     12.41 o
   1   0   2      469.80      426.05      5.40 o
   2   0   2      180.41      173.14      3.40 o
   3   0   2      423.65      417.04      6.26 o
   4   0   2      926.01      900.60     12.25 o
   5   0   2      374.83      370.08      6.80 o
   6   0   2       25.29       24.26      0.97 o
   7   0   2      224.33      222.14      4.73 o
   8   0   2       22.32       23.73      1.58 o
   9   0   2       10.48       12.47      1.34 o
  -9   1   2       23.33       22.86      2.65 o
  -8   1   2       37.88       37.90      1.56 o
  -7   1   2      160.68      160.40      3.52 o
  -6   1   2       96.64       89.65      2.18 o
  -5   1   2       15.97       14.97      0.67 o
  -4   1   2       16.88       10.13      0.46 o
  -3   1   2     1913.77     2004.87     26.30 o
  -2   1   2     1164.98     1261.40     19.85 o
  -1   1   2    11064.05    12554.67    152.18 o
   0   1   2     2515.96     3168.69     46.80 o
   1   1   2      784.99      912.53     17.95 o
   2   1   2       46.40       41.27      0.70 o
   3   1   2      128.90      143.65      2.01 o
   4   1   2      721.07      729.82     10.37 o
   5   1   2      931.35      927.77     12.59 o
   6   1   2      475.49      454.96      8.31 o
   7   1   2      226.92      224.38      4.47 o
   8   1   2      202.10      198.12      4.29 o
   9   1   2       32.68       33.53      2.46 o
  -9   2   2       14.65       18.69      2.05 o
  -8   2   2        2.51        4.02      0.71 o
  -7   2   2        0.26        0.15      0.41 o
  -6   2   2       62.96       59.87      1.97 o
  -5   2   2       70.21       64.74      1.99 o
  -4   2   2       62.97       61.44      1.29 o
  -3   2   2      826.07      818.69     12.65 o
  -2   2   2     2088.67     2272.58     45.31 o
  -1   2   2      865.50      966.37     20.77 o
   0   2   2      333.45      438.18      6.58 o
   1   2   2      404.27      472.70      7.62 o
   2   2   2       41.60       54.04      1.00 o
   3   2   2      123.64      119.99      1.75 o
   4   2   2      924.65      999.24     14.14 o
   5   2   2      297.19      305.39      5.85 o
   6   2   2      116.70      125.52      2.97 o
   7   2   2      249.20      253.23      5.76 o
   8   2   2       36.30       36.19      1.59 o
   9   2   2       70.62       81.47      2.54 o
  10   2   2       21.95       23.25      2.02 o
  -8   3   2        2.98        2.42      0.96 o
  -7   3   2       35.42       36.71      1.37 o
  -6   3   2       78.31       75.43      2.22 o
  -5   3   2      112.11      102.90      2.58 o
  -4   3   2      145.19      142.03      2.61 o
  -3   3   2       62.54       65.74      1.40 o
  -2   3   2      899.41      931.83     29.48 o
  -1   3   2        3.07        6.05      0.61 o
   0   3   2      911.64     1258.33     26.03 o
   1   3   2       49.41       49.39      0.94 o
   2   3   2      707.75      764.93     12.02 o
   3   3   2      162.26      216.36      3.45 o
   4   3   2       22.28       11.77      0.48 o
   5   3   2      658.68      653.79     10.17 o
   6   3   2      718.80      716.62     10.99 o
   7   3   2      315.49      308.54      5.67 o
   8   3   2       46.32       46.77      1.61 o
   9   3   2       54.74       53.40      2.09 o
  10   3   2        9.32       15.41      1.78 o
  -8   4   2       16.21       16.32      1.49 o
  -7   4   2       10.09        9.30      1.13 o
  -6   4   2       88.93       80.50      2.28 o
  -5   4   2      147.44      140.68      3.33 o
  -4   4   2       54.06       61.24      1.70 o
  -3   4   2      102.47       93.76      1.95 o
  -2   4   2        4.11        3.33      0.40 o
  -1   4   2      325.62      347.82      5.92 o
   0   4   2       18.85       18.36      0.52 o
   1   4   2      598.79      727.20     10.92 o
   2   4   2      100.40       83.16      2.37 o
   3   4   2      152.69      148.91      2.58 o
   4   4   2      334.49      318.90      5.49 o
   5   4   2      175.35      158.18      2.88 o
   6   4   2     1083.97     1086.96     17.79 o
   7   4   2        2.54        2.20      0.51 o
   8   4   2      133.21      129.46      3.83 o
   9   4   2       33.38       32.33      1.67 o
  10   4   2        2.90        3.19      0.94 o
  -7   5   2        9.17        9.08      1.44 o
  -6   5   2      135.85      135.22      3.25 o
  -5   5   2      113.16      108.08      2.62 o
  -4   5   2      186.76      172.89      6.57 o
  -3   5   2      347.38      348.97      6.59 o
  -2   5   2      325.63      320.57      7.14 o
  -1   5   2     1145.68     1275.33     19.78 o
   0   5   2      204.42      246.16      4.37 o
   1   5   2     1056.54     1312.21     19.60 o
   2   5   2      763.34      857.86     12.92 o
   3   5   2     2117.00     2376.89     38.00 o
   4   5   2      352.28      359.79      6.16 o
   5   5   2     1100.54     1101.59     17.93 o
   6   5   2      328.68      305.23      5.36 o
   7   5   2       22.60       16.71      1.12 o
   8   5   2      113.31      107.20      4.93 o
   9   5   2       23.10       22.80      1.81 o
  10   5   2       57.86       69.64      5.55 o
  -7   6   2        7.57        5.87      1.31 o
  -6   6   2       21.45       22.72      1.35 o
  -5   6   2       64.41       63.89      1.86 o
  -4   6   2      366.06      360.98      7.39 o
  -3   6   2      224.32      210.19      4.57 o
  -2   6   2      416.66      403.64      7.02 o
  -1   6   2      309.01      333.42      6.28 o
   0   6   2       30.08       25.24      0.79 o
   1   6   2      222.79      278.90      4.84 o
   2   6   2     1523.56     1731.00     25.79 o
   3   6   2     1351.33     1456.98     22.83 o
   4   6   2      215.06      218.61      4.11 o
   5   6   2     1258.98     1220.72     23.74 o
   6   6   2        1.59        2.31      0.59 o
   7   6   2        0.49        0.77      0.37 o
   8   6   2        3.73        4.11      1.03 o
  -6   7   2        0.35        0.23      0.66 o
  -5   7   2       91.83       93.31      2.72 o
  -4   7   2      364.30      356.18      7.33 o
  -3   7   2      321.45      314.07      6.18 o
  -2   7   2      479.16      488.50      8.60 o
  -1   7   2      142.47      135.60      3.25 o
   0   7   2       61.25       70.46      1.78 o
   1   7   2       25.74       29.09      1.10 o
   2   7   2      236.57      255.62      4.12 o
   3   7   2      295.53      299.95      6.91 o
   4   7   2      826.33      815.13     18.97 o
   5   7   2       30.43       28.62      2.11 o
   6   7   2       58.06       56.78      1.99 o
   7   7   2       97.70       89.07      3.60 o
   8   7   2        0.44        0.89      0.72 o
   9   7   2       11.27       15.41      3.08 o
  -5   8   2       50.33       48.46      2.18 o
  -4   8   2       80.86       77.27      2.22 o
  -3   8   2       18.13       17.27      1.18 o
  -2   8   2        8.80        9.43      0.97 o
  -1   8   2       47.06       47.91      1.68 o
   0   8   2       60.08       63.83      1.72 o
   1   8   2       31.89       35.45      1.33 o
   2   8   2       74.83       79.81      2.19 o
   3   8   2        5.64        4.80      0.65 o
   4   8   2      133.14      136.17      3.44 o
   5   8   2        0.58        0.16      0.78 o
   6   8   2      104.04       94.76      3.65 o
   7   8   2       64.86       65.56      2.96 o
   8   8   2       69.43       71.07      5.34 o
   9   8   2        8.45       19.31      2.67 o
  -5   9   2       82.65       75.39      4.72 o
  -4   9   2       13.10       14.05      1.29 o
  -3   9   2       24.91       23.57      2.50 o
  -2   9   2       96.95       93.81      3.00 o
  -1   9   2        8.05        9.53      0.89 o
   0   9   2      106.35      104.47      2.77 o
   1   9   2       22.09       24.07      1.31 o
   2   9   2        5.46        6.91      0.87 o
   3   9   2       85.28       88.73      2.69 o
   4   9   2      481.82      452.06      9.70 o
   5   9   2      124.68      109.19      3.20 o
   6   9   2      116.35       93.75      3.85 o
   7   9   2      200.92      186.59      6.49 o
   8   9   2        5.47        9.45      2.46 o
  -3  10   2       48.38       40.00      2.77 o
  -2  10   2        2.17        2.03      0.68 o
  -1  10   2       55.43       49.44      1.82 o
   0  10   2       38.84       34.29      1.90 o
   1  10   2        8.32        9.12      0.98 o
   2  10   2       54.79       50.61      2.04 o
   3  10   2      113.90      108.08      3.35 o
   4  10   2       82.07       77.09      2.35 o
   5  10   2       37.06       35.13      2.86 o
   6  10   2      134.02      119.66      4.59 o
   7  10   2       33.15       26.70      3.70 o
   8  10   2       71.91       73.54      5.75 o
  -2  11   2        9.96       12.12      2.67 o
  -1  11   2       15.92       14.31      2.05 o
   0  11   2       70.86       59.73      2.83 o
   1  11   2      178.00      151.21      4.54 o
   2  11   2       41.08       36.72      2.15 o
   3  11   2      173.75      162.66      4.21 o
   4  11   2      139.01      130.28      3.55 o
   5  11   2       60.06       59.94      4.29 o
   6  11   2       55.88       55.08      4.37 o
   7  11   2       78.15       73.74      5.75 o
   8  11   2       51.97       51.76      4.72 o
  -1  12   2        0.21        2.88      0.82 o
   0  12   2       13.78       13.15      2.05 o
   1  12   2        2.38        1.94      1.04 o
   2  12   2       11.62       10.62      1.56 o
   3  12   2       27.63       26.21      1.69 o
   4  12   2       58.49       51.11      2.47 o
   5  12   2       15.12       12.37      1.52 o
   6  12   2        0.94        2.26      1.23 o
   7  12   2       23.36       29.58      3.49 o
   2  13   2       12.54       11.09      1.52 o
   3  13   2       54.56       44.34      3.29 o
   4  13   2       63.92       50.23      3.59 o
   5  13   2       77.78       76.81      5.65 o
  -4 -12   3        0.19        0.45      1.34 o
  -3 -12   3        5.99        4.85      1.23 o
  -2 -12   3       27.58       28.31      2.98 o
  -6 -11   3       17.79       22.45      2.12 o
  -5 -11   3       22.28       26.97      3.12 o
  -4 -11   3        4.89        2.89      1.60 o
  -3 -11   3       39.24       34.74      2.76 o
  -2 -11   3       13.81       11.72      1.86 o
  -1 -11   3       24.61       32.02      2.70 o
   0 -11   3        6.60        9.24      1.85 o
   1 -11   3       15.02       28.35      3.08 o
  -7 -10   3       10.18       12.24      1.58 o
  -6 -10   3       16.82       16.64      1.30 o
  -5 -10   3        6.90        6.82      0.84 o
  -4 -10   3       16.20       13.66      1.75 o
  -3 -10   3       10.22       12.25      1.07 o
  -2 -10   3        9.46        9.35      1.26 o
  -1 -10   3        6.33        6.62      1.03 o
   0 -10   3        2.19        1.17      0.69 o
   1 -10   3       22.58       23.99      2.46 o
   2 -10   3        9.16        8.63      1.85 o
  -8  -9   3        4.74        6.05      1.23 o
  -7  -9   3        5.28        7.07      1.01 o
  -6  -9   3       44.46       46.52      1.90 o
  -5  -9   3      119.50      112.31      3.23 o
  -4  -9   3       90.44       81.50      2.59 o
  -3  -9   3       69.27       54.07      2.21 o
  -2  -9   3      289.80      244.79      6.27 o
  -1  -9   3       37.18       34.96      1.85 o
   0  -9   3       63.19       65.45      2.97 o
   1  -9   3       94.03       96.48      5.43 o
   2  -9   3       52.53       56.20      3.68 o
   3  -9   3       72.31       78.73      4.21 o
   4  -9   3       52.44       59.81      3.30 o
  -8  -8   3       12.29       15.45      1.65 o
  -7  -8   3       13.65       16.16      1.34 o
  -6  -8   3       30.52       32.04      2.40 o
  -5  -8   3       92.80       92.34      2.81 o
  -4  -8   3       98.89       93.83      2.80 o
  -3  -8   3      170.60      151.82      3.88 o
  -2  -8   3       80.97       77.48      2.37 o
  -1  -8   3      218.33      194.91      5.13 o
   0  -8   3      113.73       94.08      4.07 o
   1  -8   3       25.00       23.69      1.35 o
   2  -8   3      123.18      126.99      3.17 o
   3  -8   3       47.97       47.15      2.39 o
   4  -8   3        2.36        2.60      0.98 o
   5  -8   3       22.54       23.87      1.97 o
  -8  -7   3       38.24       49.34      2.33 o
  -7  -7   3       21.55       20.99      1.25 o
  -6  -7   3      214.83      213.44      6.61 o
  -5  -7   3      297.43      287.06      6.80 o
  -4  -7   3      116.40      116.06      3.19 o
  -3  -7   3       88.31       90.10      2.63 o
  -2  -7   3      401.63      386.84      8.29 o
  -1  -7   3      272.43      266.80      6.49 o
   0  -7   3      356.13      325.29      7.02 o
   1  -7   3      177.03      177.74      4.21 o
   2  -7   3       38.80       38.72      1.58 o
   3  -7   3       77.64       77.64      2.53 o
   4  -7   3       19.29       21.27      1.70 o
   5  -7   3       29.74       29.67      2.31 o
   6  -7   3       55.96       60.71      3.15 o
  -9  -6   3       57.54       88.92     13.15 o
  -8  -6   3       14.41       19.37      1.44 o
  -7  -6   3       88.04       88.00      2.64 o
  -6  -6   3        7.15        6.79      0.96 o
  -5  -6   3       12.29        9.91      0.77 o
  -4  -6   3      188.74      177.00      3.74 o
  -3  -6   3      330.04      318.75      6.17 o
  -2  -6   3      399.72      375.61      7.54 o
  -1  -6   3      657.06      621.65     13.52 o
   0  -6   3       94.66       92.21      1.80 o
   1  -6   3      933.79      870.26     15.74 o
   2  -6   3        3.42        4.24      0.53 o
   3  -6   3        0.93        1.27      0.57 o
   4  -6   3       17.48       16.67      1.28 o
   5  -6   3      170.61      171.67      4.43 o
   6  -6   3       53.62       57.01      2.12 o
  -9  -5   3       22.56       42.80      7.70 o
  -8  -5   3      116.46      118.55      4.29 o
  -7  -5   3       67.55       70.18      2.94 o
  -6  -5   3        9.43       11.99      0.93 o
  -5  -5   3      310.81      301.11      5.98 o
  -4  -5   3      218.13      215.89      4.35 o
  -3  -5   3      407.58      395.00      8.15 o
  -2  -5   3       35.30       38.12      1.12 o
  -1  -5   3      503.08      471.70      8.65 o
   0  -5   3        2.45        3.25      0.60 o
   1  -5   3      132.73      119.81      2.53 o
   2  -5   3      112.87      105.70      2.23 o
   3  -5   3       66.41       60.72      1.57 o
   4  -5   3      153.86      150.42      3.01 o
   5  -5   3        1.11        0.91      0.43 o
   6  -5   3       17.41       22.70      1.41 o
   7  -5   3       38.48       45.97      2.21 o
  -9  -4   3        0.22       -0.15      1.23 o
  -8  -4   3       38.05       40.27      2.11 o
  -7  -4   3      126.90      127.80      3.85 o
  -6  -4   3      203.84      205.95      4.48 o
  -5  -4   3      211.10      202.42      5.14 o
  -4  -4   3     1338.49     1353.27     20.56 o
  -3  -4   3       71.03       67.74      1.70 o
  -2  -4   3      214.76      220.07      3.94 o
  -1  -4   3      187.60      170.73      2.85 o
   0  -4   3       76.00       95.20      1.63 o
   1  -4   3      503.13      471.76      6.28 o
   2  -4   3       55.97       46.24      1.18 o
   3  -4   3      434.41      422.02      7.12 o
   4  -4   3       92.25      100.70      2.33 o
   5  -4   3       19.72       19.18      0.94 o
   6  -4   3       19.12       21.50      1.44 o
   7  -4   3       25.19       29.45      1.39 o
   8  -4   3       16.70       15.26      1.67 o
  -9  -3   3        8.93        6.88      1.15 o
  -8  -3   3       63.13       60.80      2.33 o
  -7  -3   3       49.57       54.51      1.47 o
  -6  -3   3       54.79       56.55      2.42 o
  -5  -3   3      354.51      370.42      6.99 o
  -4  -3   3      844.32      865.81     13.09 o
  -3  -3   3      167.60      152.35      2.59 o
  -2  -3   3      892.81      895.11     13.27 o
  -1  -3   3       64.28       90.81      1.85 o
   0  -3   3     1167.78     1187.66     15.76 o
   1  -3   3      238.14      213.99      2.93 o
   2  -3   3      389.97      397.49      7.68 o
   3  -3   3      640.87      684.23      9.99 o
   4  -3   3      373.54      337.29      5.31 o
   5  -3   3      146.79      146.99      2.80 o
   6  -3   3       21.66       19.37      0.93 o
   7  -3   3       98.50      107.21      2.92 o
   8  -3   3       26.33       37.27      2.66 o
  -9  -2   3        1.07       -0.36      0.94 o
  -8  -2   3        1.27        1.87      0.83 o
  -7  -2   3        2.14        4.44      0.61 o
  -6  -2   3       42.72       39.23      1.18 o
  -5  -2   3      130.68      123.16      2.57 o
  -4  -2   3      237.93      198.75      3.25 o
  -3  -2   3      530.63      488.22      7.09 o
  -2  -2   3       49.12       44.00      1.64 o
  -1  -2   3       49.80       68.79      1.24 o
   0  -2   3       60.83       57.13      1.01 o
   1  -2   3       29.98       28.75      0.59 o
   2  -2   3       26.45       35.42      0.71 o
   3  -2   3       44.73       29.14      0.95 o
   4  -2   3      594.28      567.25      9.44 o
   5  -2   3       49.24       53.18      1.40 o
   6  -2   3       17.71       18.11      0.95 o
   7  -2   3       34.99       36.74      2.20 o
   8  -2   3        4.52        6.38      1.18 o
  -9  -1   3        1.31        0.74      0.84 o
  -8  -1   3        0.23        0.54      0.38 o
  -7  -1   3       23.88       24.68      1.14 o
  -6  -1   3       49.88       43.65      1.56 o
  -5  -1   3        8.13        8.58      0.57 o
  -4  -1   3      123.91      105.09      1.86 o
  -3  -1   3     1327.06     1281.84     17.90 o
  -2  -1   3      123.39      125.36      1.91 o
  -1  -1   3      174.94      206.40      3.01 o
   0  -1   3        5.67        3.87      0.21 o
   1  -1   3       34.49       25.08      0.59 o
   2  -1   3       67.88       86.01      1.39 o
   3  -1   3      516.91      474.34      6.51 o
   4  -1   3      316.18      282.33      5.11 o
   5  -1   3      405.75      376.15      6.90 o
   6  -1   3       60.94       58.90      1.70 o
   7  -1   3       31.40       35.28      1.35 o
   8  -1   3       58.38       64.99      2.43 o
   9  -1   3       19.69       26.73      1.59 o
  -9   0   3        4.50        5.76      0.89 o
  -8   0   3        1.67        2.03      0.57 o
  -7   0   3       30.28       26.12      1.43 o
  -6   0   3       70.39       67.53      1.70 o
  -5   0   3      355.68      319.43      5.10 o
  -4   0   3      193.69      182.85      3.11 o
  -3   0   3      493.15      470.51      6.75 o
  -2   0   3      783.75      771.54      9.77 o
  -1   0   3     2894.25     3143.48     53.18 o
   0   0   3        0.93        1.19      0.12 o
   1   0   3      311.72      269.23      3.71 o
   2   0   3      434.77      425.63      6.87 o
   3   0   3        0.82        1.11      0.44 o
   4   0   3     1036.70     1025.49     13.89 o
   5   0   3      182.67      175.53      3.38 o
   6   0   3       26.14       27.37      1.08 o
   7   0   3      300.72      297.61      5.59 o
   8   0   3        8.58        8.25      1.07 o
   9   0   3       39.31       50.51      2.33 o
  -9   1   3       21.71       24.17      1.77 o
  -8   1   3       31.35       30.56      1.43 o
  -7   1   3      167.94      159.92      3.90 o
  -6   1   3      274.41      260.66      6.30 o
  -5   1   3       47.45       41.30      1.23 o
  -4   1   3        8.21        6.59      0.49 o
  -3   1   3      592.59      569.36      9.61 o
  -2   1   3      618.19      612.27      8.79 o
  -1   1   3     2518.97     2823.33     57.01 o
   0   1   3     5883.15     7109.33    169.53 o
   1   1   3      620.37      703.64     14.73 o
   2   1   3      246.47      222.75      3.05 o
   3   1   3       23.09       15.66      0.51 o
   4   1   3      625.42      619.88      7.95 o
   5   1   3     1223.02     1194.08     15.09 o
   6   1   3     2249.50     2155.46     34.92 o
   7   1   3      214.80      206.13      4.40 o
   8   1   3      152.91      151.68      4.32 o
   9   1   3       22.22       26.58      3.28 o
  -8   2   3       83.33       79.45      3.00 o
  -7   2   3       66.95       63.09      2.31 o
  -6   2   3      271.54      253.08      6.39 o
  -5   2   3      197.49      185.49      4.01 o
  -4   2   3        1.56        0.91      0.28 o
  -3   2   3       98.67      100.10      1.80 o
  -2   2   3      580.44      549.34      8.97 o
  -1   2   3      519.55      597.85      9.74 o
   0   2   3        2.30        1.35      0.16 o
   1   2   3     4802.95     5968.73    113.03 o
   2   2   3       60.36       43.52      0.95 o
   3   2   3     1519.07     1710.38     22.49 o
   4   2   3      658.97      695.14     10.68 o
   5   2   3      534.55      538.53      8.00 o
   6   2   3      181.39      183.60      3.37 o
   7   2   3       34.16       34.86      1.20 o
   8   2   3       99.44       98.40      2.64 o
   9   2   3        8.21       10.66      1.53 o
  10   2   3       47.86       52.69      3.33 o
  -8   3   3        9.56        8.70      1.28 o
  -7   3   3        2.56        1.28      0.65 o
  -6   3   3      135.57      131.30      3.38 o
  -5   3   3      176.48      161.51      5.27 o
  -4   3   3      351.73      345.98      6.21 o
  -3   3   3      669.85      637.25     11.79 o
  -2   3   3       22.52       14.09      0.59 o
  -1   3   3      166.94      158.17      2.82 o
   0   3   3        3.67        6.96      0.40 o
   1   3   3        2.33        3.60      0.28 o
   2   3   3     5164.52     6334.80    111.42 o
   3   3   3     2867.14     3274.58     48.51 o
   4   3   3      281.40      254.67      3.84 o
   5   3   3      927.91      908.58     13.97 o
   6   3   3        4.21        4.33      0.37 o
   7   3   3       31.65       32.10      1.47 o
   8   3   3        9.02        9.75      0.89 o
   9   3   3       47.86       49.15      2.08 o
  10   3   3       23.37       26.91      2.34 o
  -8   4   3       10.17        9.57      1.14 o
  -7   4   3        4.62        2.58      0.66 o
  -6   4   3       38.35       39.45      1.96 o
  -5   4   3      102.83       98.30      2.74 o
  -4   4   3      259.24      255.41      5.10 o
  -3   4   3       76.44       62.09      1.42 o
  -2   4   3      334.04      349.80      8.13 o
  -1   4   3       94.30      109.11      2.18 o
   0   4   3      269.62      403.87      6.98 o
   1   4   3       38.33       42.95      1.19 o
   2   4   3     1519.05     1958.55     31.50 o
   3   4   3      191.10      162.53      2.83 o
   4   4   3       89.41       73.79      1.55 o
   5   4   3      122.98      111.41      2.17 o
   6   4   3       45.21       39.94      1.08 o
   7   4   3        0.48        1.24      0.42 o
   8   4   3        0.39        0.51      0.53 o
   9   4   3       24.44       24.90      1.91 o
  10   4   3       13.76       11.95      1.32 o
  -7   5   3        6.04        7.05      1.08 o
  -6   5   3       34.78       38.26      3.36 o
  -5   5   3      145.69      147.78      3.95 o
  -4   5   3      600.59      586.13     11.31 o
  -3   5   3       53.94       61.27      1.87 o
  -2   5   3      479.12      479.74     14.43 o
  -1   5   3      108.41       84.49      1.95 o
   0   5   3       43.68       65.65      1.48 o
   1   5   3      391.31      507.10      8.74 o
   2   5   3      787.79     1008.82     16.32 o
   3   5   3      661.20      728.17     11.84 o
   4   5   3      232.68      232.31      3.99 o
   5   5   3      272.09      264.37      4.59 o
   6   5   3       99.69       94.99      2.16 o
   7   5   3      167.62      146.47      3.46 o
   8   5   3       45.01       40.50      2.86 o
   9   5   3       26.88       29.43      2.16 o
  10   5   3       64.69       69.55      3.60 o
  -7   6   3       62.27       69.05      3.39 o
  -6   6   3       28.66       30.42      2.02 o
  -5   6   3      316.27      301.09      6.14 o
  -4   6   3      102.81      100.25      2.51 o
  -3   6   3       22.73       20.55      0.91 o
  -2   6   3       99.16       91.28      3.86 o
  -1   6   3      105.99      108.81      2.50 o
   0   6   3      528.19      605.42     10.04 o
   1   6   3        4.79        6.57      0.38 o
   2   6   3      404.66      467.83      7.77 o
   3   6   3       80.59       88.69      1.88 o
   4   6   3      239.48      262.74      4.49 o
   5   6   3      123.93      116.24      2.25 o
   6   6   3      482.94      438.96      9.16 o
   7   6   3       99.89      100.03      2.65 o
   8   6   3        0.72        0.54      0.44 o
  -6   7   3       12.24       12.70      1.59 o
  -5   7   3      134.54      132.39      3.51 o
  -4   7   3       12.71       13.01      0.95 o
  -3   7   3       61.98       64.01      1.78 o
  -2   7   3       37.19       35.07      1.28 o
  -1   7   3       77.84       72.75      1.78 o
   0   7   3        3.51        2.14      0.33 o
   1   7   3       66.95       76.53      1.49 o
   2   7   3      135.64      140.69      2.59 o
   3   7   3      373.15      404.23      6.84 o
   4   7   3      987.87     1004.84     20.32 o
   5   7   3      115.47      116.26      2.48 o
   6   7   3      158.08      140.69      7.60 o
   7   7   3       68.23       67.58      4.72 o
   8   7   3        3.39        3.49      1.64 o
  -5   8   3        1.02        0.47      0.60 o
  -4   8   3        4.28        4.84      0.91 o
  -3   8   3        2.18        2.55      0.68 o
  -2   8   3       32.48       34.97      1.54 o
  -1   8   3       71.74       69.71      2.07 o
   0   8   3      312.00      322.36      5.72 o
   1   8   3      116.46      114.20      2.42 o
   2   8   3       25.05       28.09      0.97 o
   3   8   3      360.75      386.08      9.36 o
   4   8   3      140.14      138.43      3.95 o
   5   8   3        0.82       -0.34      1.13 o
   6   8   3      121.82      117.06      5.34 o
   7   8   3       56.74       49.71      4.11 o
   8   8   3       83.52       91.82      6.16 o
   9   8   3        9.59       23.42      2.67 o
  -4   9   3        0.25        0.30      1.03 o
  -3   9   3        8.09        8.27      1.08 o
  -2   9   3        2.75        2.70      0.53 o
  -1   9   3       19.62       16.09      1.07 o
   0   9   3      113.85      108.31      3.07 o
   1   9   3      162.33      160.00      4.08 o
   2   9   3      142.14      148.83      3.82 o
   3   9   3       52.81       58.01      2.06 o
   4   9   3      324.77      316.43      7.97 o
   5   9   3       27.60       25.06      2.05 o
   6   9   3       11.08       12.01      2.57 o
   7   9   3      141.66      133.09      7.81 o
   8   9   3       10.97        9.86      2.26 o
   9   9   3       10.07       30.20      2.88 o
  -3  10   3      154.95      142.98      5.34 o
  -2  10   3       10.83       12.71      1.15 o
  -1  10   3       34.09       30.26      1.40 o
   0  10   3       32.92       33.29      1.65 o
   1  10   3        7.54        8.56      0.81 o
   2  10   3       52.26       51.21      1.86 o
   3  10   3      417.90      423.34     10.47 o
   4  10   3      303.04      294.66      9.35 o
   5  10   3       83.44       80.11      3.41 o
   6  10   3      126.32      117.48      6.98 o
   7  10   3        0.42        0.21      1.44 o
   8  10   3       14.22        7.60      2.26 o
  -2  11   3       24.49       25.88      2.88 o
  -1  11   3       11.30       12.32      1.94 o
   0  11   3       54.06       50.13      2.21 o
   1  11   3      180.29      162.87      5.44 o
   2  11   3       70.18       65.63      2.20 o
   3  11   3      271.42      257.03      9.02 o
   4  11   3      132.35      130.70      4.97 o
   5  11   3      187.08      186.09      9.86 o
   6  11   3       24.37       25.68      3.49 o
   7  11   3       87.88       75.59      5.75 o
   8  11   3       84.72       89.97      6.37 o
  -1  12   3        3.33        2.26      1.23 o
   0  12   3       67.68       64.91      4.31 o
   1  12   3       12.05       11.85      1.37 o
   2  12   3      115.80      100.14      4.10 o
   3  12   3       73.36       59.29      3.76 o
   4  12   3       88.37       83.42      5.44 o
   5  12   3       63.55       55.26      4.93 o
   6  12   3        0.32        1.23      1.23 o
   7  12   3       14.25       12.32      2.46 o
   2  13   3       91.62       77.65      4.72 o
   3  13   3       12.75       14.79      1.64 o
  -5 -11   4       18.26       20.92      3.18 o
  -4 -11   4        1.83        0.32      1.85 o
  -3 -11   4        9.96        6.63      1.75 o
  -2 -11   4        8.72        5.73      1.37 o
  -1 -11   4       39.67       46.42      3.06 o
   0 -11   4       50.05       64.41      6.06 o
  -6 -10   4       22.01       24.00      3.30 o
  -5 -10   4       24.56       26.87      2.08 o
  -4 -10   4       28.50       33.38      2.31 o
  -3 -10   4       30.85       32.53      1.64 o
  -2 -10   4       53.22       53.37      3.09 o
  -1 -10   4       22.13       18.71      1.61 o
   0 -10   4        3.35        0.25      1.03 o
   1 -10   4        4.02        5.25      1.44 o
   2 -10   4        1.14        3.90      1.44 o
  -7  -9   4       14.55       14.48      1.72 o
  -6  -9   4       20.03       20.77      1.46 o
  -5  -9   4       56.94       54.28      2.07 o
  -4  -9   4       56.20       54.21      2.06 o
  -3  -9   4       54.00       50.55      2.46 o
  -2  -9   4      171.52      150.73      4.24 o
  -1  -9   4       65.94       59.44      2.50 o
   0  -9   4       50.06       47.55      2.74 o
   1  -9   4        0.21        1.15      0.69 o
   2  -9   4       32.40       34.41      1.88 o
   3  -9   4       18.92       17.46      2.46 o
  -8  -8   4       44.74       52.02      4.12 o
  -7  -8   4       60.48       63.29      3.98 o
  -6  -8   4       30.20       31.42      2.11 o
  -5  -8   4       80.72       83.77      2.64 o
  -4  -8   4      150.08      138.72      3.70 o
  -3  -8   4      346.08      316.78      7.15 o
  -2  -8   4       75.83       74.58      2.81 o
  -1  -8   4      222.08      213.66      8.22 o
   0  -8   4        8.77       10.22      1.10 o
   1  -8   4       42.18       36.49      2.11 o
   2  -8   4       67.24       71.22      2.30 o
   3  -8   4       36.71       44.27      2.00 o
   4  -8   4       41.82       51.18      3.56 o
  -8  -7   4       91.05       97.25      4.41 o
  -7  -7   4       72.04       79.56      3.98 o
  -6  -7   4       78.07       76.01      3.47 o
  -5  -7   4      198.52      189.85      4.69 o
  -4  -7   4      179.08      175.61      4.37 o
  -3  -7   4        0.49        0.53      0.77 o
  -2  -7   4       19.08       24.03      1.34 o
  -1  -7   4      161.55      158.73      4.54 o
   0  -7   4        0.58        1.31      0.70 o
   1  -7   4      374.11      365.05      7.13 o
   2  -7   4       88.78       85.92      2.41 o
   3  -7   4       48.45       44.69      1.71 o
   4  -7   4       17.23       17.91      1.29 o
   5  -7   4        0.96        0.02      0.92 o
  -8  -6   4       25.09       28.12      2.33 o
  -7  -6   4       59.65       66.66      2.55 o
  -6  -6   4       44.97       44.37      1.75 o
  -5  -6   4       63.39       63.42      2.26 o
  -4  -6   4      229.03      222.72      4.69 o
  -3  -6   4       17.41       16.96      1.02 o
  -2  -6   4        0.43        0.54      0.39 o
  -1  -6   4        2.34        1.11      0.48 o
   0  -6   4       20.25       20.66      1.06 o
   1  -6   4        6.53        9.54      0.74 o
   2  -6   4        8.54        9.76      0.90 o
   3  -6   4      152.04      149.75      3.74 o
   4  -6   4       21.81       24.31      1.23 o
   5  -6   4       22.65       24.14      1.22 o
   6  -6   4        6.55        8.12      0.89 o
  -9  -5   4        0.15       -0.21      0.82 o
  -8  -5   4       33.83       36.64      2.00 o
  -7  -5   4        4.10        2.44      0.88 o
  -6  -5   4       14.75       14.95      1.03 o
  -5  -5   4      115.87      122.10      3.01 o
  -4  -5   4       97.47       92.28      2.38 o
  -3  -5   4        6.58        5.63      0.62 o
  -2  -5   4       50.81       49.83      1.31 o
  -1  -5   4        7.30       10.57      0.63 o
   0  -5   4       17.22       18.52      0.82 o
   1  -5   4       72.90       68.59      1.67 o
   2  -5   4       47.89       49.34      1.53 o
   3  -5   4       67.27       70.46      1.78 o
   4  -5   4      180.66      165.87      3.25 o
   5  -5   4        0.75        0.58      0.43 o
   6  -5   4        5.55        8.11      0.71 o
   7  -5   4       24.82       30.28      1.46 o
  -8  -4   4        0.33        1.23      2.05 o
  -7  -4   4       39.64       44.72      2.49 o
  -6  -4   4      325.26      314.46      7.91 o
  -5  -4   4      144.04      140.48      3.24 o
  -4  -4   4      384.45      351.46      6.43 o
  -3  -4   4       80.98       67.55      1.52 o
  -2  -4   4       97.63      102.97      2.10 o
  -1  -4   4        5.98       10.65      0.58 o
   0  -4   4      400.07      391.53      5.96 o
   1  -4   4      339.28      311.50      4.94 o
   2  -4   4      159.29      147.26      2.44 o
   3  -4   4      562.72      537.57      7.90 o
   4  -4   4       57.53       62.24      1.64 o
   5  -4   4        6.48        8.43      0.76 o
   6  -4   4        1.84        2.97      0.62 o
   7  -4   4       16.80       22.28      1.28 o
  -9  -3   4        4.75        3.90      2.88 o
  -8  -3   4        8.09       10.78      1.09 o
  -7  -3   4      113.57      114.98      3.65 o
  -6  -3   4       36.59       36.65      1.34 o
  -5  -3   4      123.80      113.02      2.99 o
  -4  -3   4      189.61      165.57      3.62 o
  -3  -3   4      602.77      592.30      9.09 o
  -2  -3   4      488.61      483.07      7.63 o
  -1  -3   4       25.76       34.87      1.06 o
   0  -3   4      289.60      293.48      3.97 o
   1  -3   4       66.85       63.65      1.10 o
   2  -3   4      145.44      146.35      2.27 o
   3  -3   4      344.94      330.88      4.99 o
   4  -3   4      549.88      504.82      7.45 o
   5  -3   4      302.16      281.87      4.80 o
   6  -3   4       74.90       78.46      2.08 o
   7  -3   4      145.81      151.01      3.22 o
   8  -3   4       15.99       19.25      1.44 o
  -9  -2   4       35.44       42.73      3.49 o
  -8  -2   4       32.46       32.70      2.06 o
  -7  -2   4      116.76      115.82      3.07 o
  -6  -2   4      109.98      108.59      2.62 o
  -5  -2   4       94.13       80.76      2.01 o
  -4  -2   4       98.17       90.02      1.79 o
  -3  -2   4      922.44      906.66     13.26 o
  -2  -2   4      128.77      113.27      1.89 o
  -1  -2   4      141.75      138.52      2.28 o
   0  -2   4      495.73      462.74      5.95 o
   1  -2   4      252.89      254.48      3.57 o
   2  -2   4      245.81      237.98      3.42 o
   3  -2   4       11.32        8.32      0.43 o
   4  -2   4      806.86      815.64     11.76 o
   5  -2   4      138.57      140.49      2.66 o
   6  -2   4      198.31      202.66      3.91 o
   7  -2   4       88.31       93.43      2.30 o
   8  -2   4        9.07       10.89      1.19 o
  -9  -1   4       11.41       12.60      2.11 o
  -8  -1   4       26.61       27.50      1.25 o
  -7  -1   4       70.32       67.20      2.01 o
  -6  -1   4      121.76      114.93      2.43 o
  -5  -1   4       22.75       19.75      0.79 o
  -4  -1   4        2.25        1.71      0.28 o
  -3  -1   4       84.85       68.93      1.62 o
  -2  -1   4      156.33      135.47      2.08 o
  -1  -1   4       16.96       19.65      0.56 o
   0  -1   4      901.08      925.85     15.21 o
   1  -1   4      359.08      329.23      4.58 o
   2  -1   4      113.18      150.42      2.29 o
   3  -1   4      345.07      306.20      4.57 o
   4  -1   4      171.18      156.41      2.62 o
   5  -1   4      471.96      443.01      7.26 o
   6  -1   4      403.12      398.31      6.49 o
   7  -1   4        1.54        2.55      0.68 o
   8  -1   4       21.45       24.91      1.64 o
   9  -1   4        0.83        1.98      0.74 o
  -9   0   4        6.68        7.19      1.33 o
  -8   0   4       16.09       15.31      1.30 o
  -7   0   4       76.18       75.46      2.36 o
  -6   0   4      192.57      181.56      3.95 o
  -5   0   4      208.71      189.39      3.89 o
  -4   0   4       19.47       17.20      0.57 o
  -3   0   4       70.09       62.79      1.28 o
  -2   0   4       43.88       35.22      1.30 o
  -1   0   4       83.13       67.48      1.18 o
   0   0   4      165.68      146.57      2.94 o
   1   0   4     2720.14     2806.41     36.72 o
   2   0   4     1887.62     1963.62     24.52 o
   3   0   4      774.39      781.04     11.50 o
   4   0   4      288.30      273.52      4.05 o
   5   0   4      160.49      157.76      2.91 o
   6   0   4       67.90       63.75      1.70 o
   7   0   4       21.28       22.40      1.05 o
   8   0   4       79.62       81.73      2.80 o
   9   0   4       23.04       22.11      1.62 o
  -8   1   4        0.36       -0.54      0.54 o
  -7   1   4       28.64       26.17      1.36 o
  -6   1   4      278.55      266.17      5.90 o
  -5   1   4      116.39      108.08      2.44 o
  -4   1   4      104.58      102.82      2.26 o
  -3   1   4      884.93      794.23     14.24 o
  -2   1   4        1.22        2.51      0.30 o
  -1   1   4      659.93      696.76     10.56 o
   0   1   4      259.99      279.40      5.84 o
   1   1   4      685.18      760.22     18.00 o
   2   1   4     3063.34     3285.48     43.06 o
   3   1   4     1126.02     1179.33     14.10 o
   4   1   4      233.63      217.98      3.06 o
   5   1   4      277.47      267.40      5.25 o
   6   1   4       54.06       52.03      1.40 o
   7   1   4        0.49        0.52      0.48 o
   8   1   4       56.74       55.86      2.64 o
   9   1   4       49.17       55.19      2.86 o
  -8   2   4       77.12       72.31      3.54 o
  -7   2   4       72.65       68.45      2.60 o
  -6   2   4      120.79      114.77      3.23 o
  -5   2   4      164.59      146.59      3.91 o
  -4   2   4      769.15      718.03     17.83 o
  -3   2   4       10.57        9.40      0.70 o
  -2   2   4     2840.28     2993.88     44.66 o
  -1   2   4      867.43      932.16     17.98 o
   0   2   4        7.86       14.19      0.42 o
   1   2   4     2236.04     2896.86     43.02 o
   2   2   4     2071.76     2448.40     39.76 o
   3   2   4      333.06      316.15      5.71 o
   4   2   4      129.26      127.70      2.31 o
   5   2   4      520.33      512.81      8.68 o
   6   2   4       72.47       67.70      1.55 o
   7   2   4      113.14      111.27      2.72 o
   8   2   4       46.18       41.47      1.84 o
   9   2   4       32.12       33.68      2.17 o
  -8   3   4        0.43        1.19      0.74 o
  -7   3   4        8.27        7.91      0.92 o
  -6   3   4       68.34       62.46      2.68 o
  -5   3   4      482.97      468.35     10.26 o
  -4   3   4      534.58      502.07      9.77 o
  -3   3   4       64.20       65.25      1.42 o
  -2   3   4       48.87       41.85      1.02 o
  -1   3   4      768.08     1008.16     18.77 o
   0   3   4       34.39       54.77      1.23 o
   1   3   4       40.69       50.09      1.52 o
   2   3   4     2303.19     2965.62     47.50 o
   3   3   4      694.33      763.95     14.19 o
   4   3   4      208.28      204.70      4.05 o
   5   3   4        8.28       10.36      0.51 o
   6   3   4        6.31        7.61      0.64 o
   7   3   4        5.52        6.37      0.83 o
   8   3   4        1.86        2.04      0.55 o
   9   3   4      130.59      139.83      3.99 o
  10   3   4       50.54       60.91      4.56 o
  -7   4   4       32.57       36.56      2.90 o
  -6   4   4       18.21       17.44      1.54 o
  -5   4   4      395.25      381.38      8.50 o
  -4   4   4        0.64        2.06      0.53 o
  -3   4   4        1.04        1.25      0.35 o
  -2   4   4       21.10       17.56      0.63 o
  -1   4   4      225.04      222.85      3.95 o
   0   4   4        1.52        1.80      0.26 o
   1   4   4      130.72      173.22      3.51 o
   2   4   4      178.30      195.08      4.23 o
   3   4   4      128.15      173.71      3.35 o
   4   4   4      503.77      478.66      8.04 o
   5   4   4        2.05        1.99      0.26 o
   6   4   4      501.14      461.69      9.64 o
   7   4   4        3.77        3.86      0.69 o
   8   4   4        0.61        1.78      0.52 o
   9   4   4        4.77        3.59      1.22 o
  10   4   4        2.17        3.27      1.22 o
  -7   5   4       13.14       11.74      2.88 o
  -6   5   4       34.30       34.39      1.60 o
  -5   5   4        5.69        4.86      0.85 o
  -4   5   4       55.29       52.76      1.82 o
  -3   5   4       10.32        9.66      1.25 o
  -2   5   4       10.70        7.51      0.59 o
  -1   5   4      274.15      279.57      4.68 o
   0   5   4      308.22      352.43      6.13 o
   1   5   4      112.05      132.51      2.43 o
   2   5   4       25.81       24.75      0.84 o
   3   5   4      651.70      732.06     12.08 o
   4   5   4        0.99        1.51      0.17 o
   5   5   4      194.59      186.09      4.18 o
   6   5   4      170.34      173.41      3.67 o
   7   5   4       83.46       76.56      2.30 o
   8   5   4       40.24       31.56      1.96 o
   9   5   4       13.63       11.69      1.67 o
  10   5   4       42.30       53.52      3.15 o
  -6   6   4       38.22       38.70      2.20 o
  -5   6   4        7.24        6.11      1.12 o
  -4   6   4        7.77        7.55      0.78 o
  -3   6   4        5.69        7.41      0.98 o
  -2   6   4       63.26       63.76      2.14 o
  -1   6   4      534.11      594.67     11.98 o
   0   6   4     1427.36     1679.91     27.32 o
   1   6   4      371.60      430.44      8.09 o
   2   6   4      423.35      517.67      8.75 o
   3   6   4      695.66      820.88     13.42 o
   4   6   4       24.91       30.88      0.97 o
   5   6   4      100.64      104.10      2.72 o
   6   6   4      277.17      229.18      6.00 o
   7   6   4      277.97      243.91      5.69 o
   8   6   4       40.59       39.36      1.96 o
   9   6   4       74.78       65.66      3.25 o
  -6   7   4        8.83        6.52      2.26 o
  -5   7   4       11.75       13.65      1.11 o
  -4   7   4       46.17       42.82      1.68 o
  -3   7   4       34.21       31.70      1.42 o
  -2   7   4        4.08        4.49      0.63 o
  -1   7   4      231.24      222.02      4.93 o
   0   7   4       46.12       47.19      1.19 o
   1   7   4      323.26      368.44      6.26 o
   2   7   4      629.36      734.65     12.10 o
   3   7   4      338.01      394.08      6.75 o
   4   7   4      640.08      671.43     13.99 o
   5   7   4        3.49        4.89      0.65 o
   6   7   4       66.18       70.99      2.78 o
   7   7   4       10.58       14.19      1.74 o
   8   7   4       76.94       81.86      4.06 o
  -5   8   4        9.83        9.23      1.03 o
  -4   8   4      127.73      128.37      4.12 o
  -3   8   4       84.85       86.64      2.61 o
  -2   8   4        8.43        9.58      0.90 o
  -1   8   4       13.87       14.32      1.00 o
   0   8   4      217.88      238.08      4.68 o
   1   8   4      157.58      174.09      3.36 o
   2   8   4       64.53       77.31      1.68 o
   3   8   4     1034.96     1152.92     20.57 o
   4   8   4       33.58       35.47      1.90 o
   5   8   4       15.50       11.50      2.05 o
   6   8   4       88.60       89.77      5.75 o
   7   8   4       51.17       50.12      4.31 o
   8   8   4       41.28       39.97      2.83 o
   9   8   4      110.24      138.63      7.81 o
  -4   9   4        2.87        3.29      1.34 o
  -3   9   4       10.91        9.75      1.14 o
  -2   9   4        3.75        4.54      0.65 o
  -1   9   4       25.37       26.01      2.34 o
   0   9   4      174.54      178.62      3.96 o
   1   9   4       92.79      100.11      2.59 o
   2   9   4      130.34      138.53      5.81 o
   3   9   4       17.79       14.95      1.33 o
   4   9   4       18.34       20.76      3.18 o
   5   9   4      137.58      132.47      7.39 o
   6   9   4       13.24       12.94      2.46 o
   7   9   4      156.27      159.59      8.83 o
   8   9   4       64.46       72.51      5.55 o
   9   9   4       33.42       63.68      4.52 o
  -3  10   4      146.61      138.05      5.00 o
  -2  10   4       25.52       27.69      1.51 o
  -1  10   4       30.77       31.38      1.68 o
   0  10   4       95.59       95.12      4.65 o
   1  10   4       23.96       26.06      1.36 o
   2  10   4      190.17      197.88      5.54 o
   3  10   4      376.92      388.99     12.22 o
   4  10   4      496.34      487.14     15.11 o
   5  10   4       63.65       57.72      4.72 o
   6  10   4       66.11       62.24      4.93 o
   7  10   4        0.41        0.82      1.44 o
   8  10   4       28.37       27.11      3.49 o
  -2  11   4       21.86       30.20      2.67 o
  -1  11   4       52.39       46.88      3.29 o
   0  11   4       38.23       40.13      2.10 o
   1  11   4      218.73      200.94      6.61 o
   2  11   4      189.94      183.04      5.87 o
   3  11   4       14.80       13.77      1.48 o
   4  11   4       78.43       76.41      5.55 o
   5  11   4       53.74       52.59      4.72 o
   6  11   4        4.12        4.52      2.05 o
   7  11   4       79.26       70.87      5.55 o
   8  11   4      132.07      147.06      8.83 o
  -1  12   4       39.80       36.77      3.08 o
   0  12   4      147.13      132.09      6.33 o
   1  12   4      212.74      179.20      6.75 o
   2  12   4       70.00       63.68      4.11 o
   3  12   4       11.79       13.56      6.37 o
   4  12   4       28.95       25.88      3.70 o
   5  12   4       15.65       11.50      2.46 o
   6  12   4       13.63       11.50      2.46 o
   4  13   4        0.43        0.62      1.03 o
  -4 -11   5        1.16        1.16      2.77 o
  -3 -11   5       22.64       23.82      3.39 o
  -2 -11   5        7.80        7.84      2.88 o
  -1 -11   5       35.11       41.27      3.80 o
  -6 -10   5       14.27       28.90      2.46 o
  -5 -10   5       22.23       27.99      2.12 o
  -4 -10   5       38.56       40.62      2.79 o
  -3 -10   5       19.16       16.16      3.18 o
  -2 -10   5       24.19       23.69      3.27 o
  -1 -10   5       33.70       33.28      2.77 o
   0 -10   5        3.72        4.97      1.33 o
   1 -10   5        3.24       20.75      3.08 o
  -7  -9   5        4.25        5.50      2.46 o
  -6  -9   5        1.59        1.47      0.74 o
  -5  -9   5       25.22       25.03      1.64 o
  -4  -9   5       29.57       31.32      1.58 o
  -3  -9   5        1.03        1.21      0.65 o
  -2  -9   5        4.68        6.92      1.45 o
  -1  -9   5        2.18        1.80      0.96 o
   0  -9   5        4.27        2.70      0.86 o
   1  -9   5        3.56        3.08      1.04 o
   2  -9   5       13.48       13.06      1.56 o
   3  -9   5        6.68        5.55      1.64 o
  -7  -8   5       13.82       16.52      1.92 o
  -6  -8   5       28.51       29.08      1.95 o
  -5  -8   5       98.33      101.98      3.08 o
  -4  -8   5       63.47       59.95      2.19 o
  -3  -8   5       45.51       39.98      1.73 o
  -2  -8   5       12.25       13.50      1.86 o
  -1  -8   5       20.24       22.88      1.63 o
   0  -8   5       32.20       35.21      1.87 o
   1  -8   5       34.41       36.04      1.69 o
   2  -8   5       59.73       68.89      2.06 o
   3  -8   5      111.47      115.42      3.14 o
   4  -8   5       38.43       46.14      3.79 o
  -8  -7   5       29.01       41.93      2.81 o
  -7  -7   5       10.30       14.87      1.79 o
  -6  -7   5       36.48       40.21      1.79 o
  -5  -7   5       79.29       85.69      2.67 o
  -4  -7   5       70.98       74.30      2.42 o
  -3  -7   5       18.37       17.20      1.28 o
  -2  -7   5        4.55        4.11      0.83 o
  -1  -7   5       20.20       19.32      1.31 o
   0  -7   5       66.56       66.47      1.97 o
   1  -7   5      203.71      212.46      4.84 o
   2  -7   5       74.46       75.21      3.30 o
   3  -7   5       43.36       44.55      2.57 o
   4  -7   5        2.17        0.85      0.57 o
   5  -7   5        0.51        2.82      1.54 o
  -8  -6   5        4.09        5.96      1.34 o
  -7  -6   5       77.99       81.09      3.02 o
  -6  -6   5      157.65      157.64      4.05 o
  -5  -6   5       74.13       77.03      2.47 o
  -4  -6   5       29.51       31.99      1.40 o
  -3  -6   5       30.47       29.32      1.30 o
  -2  -6   5        1.53        1.16      0.54 o
  -1  -6   5        1.88        1.86      0.46 o
   0  -6   5      548.54      551.71     10.37 o
   1  -6   5       48.48       49.35      1.99 o
   2  -6   5       85.15       87.44      2.33 o
   3  -6   5      178.15      172.85      4.37 o
   4  -6   5       19.47       23.38      2.03 o
   5  -6   5        8.57       11.13      0.88 o
   6  -6   5       11.88       16.14      1.53 o
  -8  -5   5        8.03       12.12      3.29 o
  -7  -5   5       11.39       13.17      1.20 o
  -6  -5   5       32.76       31.08      1.74 o
  -5  -5   5        5.02        5.46      0.68 o
  -4  -5   5       55.64       50.76      1.81 o
  -3  -5   5      185.30      187.61      4.13 o
  -2  -5   5       22.98       20.61      1.45 o
  -1  -5   5       53.92       62.31      1.53 o
   0  -5   5       32.68       29.04      1.09 o
   1  -5   5       15.79       13.56      0.86 o
   2  -5   5        6.86        8.04      0.68 o
   3  -5   5       16.80       20.87      1.66 o
   4  -5   5      301.01      287.81      7.02 o
   5  -5   5       56.67       57.63      1.64 o
   6  -5   5       15.46       16.98      0.96 o
  -9  -4   5       19.98       19.51      2.67 o
  -8  -4   5       17.05       17.97      1.66 o
  -7  -4   5       53.01       56.00      3.50 o
  -6  -4   5      126.60      128.85      5.13 o
  -5  -4   5        8.70        8.99      0.76 o
  -4  -4   5       60.08       56.59      1.67 o
  -3  -4   5      167.41      167.48      3.19 o
  -2  -4   5        1.65        1.07      0.27 o
  -1  -4   5       61.32       59.62      1.33 o
   0  -4   5      651.72      610.51      9.25 o
   1  -4   5      478.09      468.95      8.61 o
   2  -4   5       79.21       75.79      1.56 o
   3  -4   5      270.84      264.59      4.60 o
   4  -4   5       94.79      106.34      2.32 o
   5  -4   5       18.18       23.77      1.10 o
   6  -4   5       67.90       80.69      2.13 o
   7  -4   5       27.66       40.18      2.04 o
  -9  -3   5        5.75        7.60      1.85 o
  -8  -3   5       40.87       45.69      3.48 o
  -7  -3   5      177.27      179.92      4.93 o
  -6  -3   5       85.90       85.11      2.14 o
  -5  -3   5       27.00       25.07      0.92 o
  -4  -3   5       42.50       47.28      3.41 o
  -3  -3   5       30.45       23.76      0.85 o
  -2  -3   5      216.29      200.32      3.48 o
  -1  -3   5      151.83      140.99      2.25 o
   0  -3   5      898.90      888.85     11.46 o
   1  -3   5      385.64      368.18      5.10 o
   2  -3   5      202.63      195.28      3.11 o
   3  -3   5      221.00      222.26      3.76 o
   4  -3   5      235.18      226.42      4.18 o
   5  -3   5      211.44      209.48      3.74 o
   6  -3   5       35.09       42.95      1.83 o
   7  -3   5        4.40        5.67      0.91 o
   8  -3   5       15.83       21.43      1.66 o
  -9  -2   5       32.19       34.72      3.08 o
  -8  -2   5       56.61       57.16      2.67 o
  -7  -2   5       79.35       81.43      2.53 o
  -6  -2   5      163.65      161.74      3.18 o
  -5  -2   5       31.08       31.05      0.99 o
  -4  -2   5       18.47       21.70      0.94 o
  -3  -2   5      907.22      858.32     12.22 o
  -2  -2   5      215.01      209.39      3.04 o
  -1  -2   5     1389.19     1417.42     17.92 o
   0  -2   5      674.44      667.82      8.76 o
   1  -2   5     1226.54     1233.11     15.67 o
   2  -2   5      852.63      866.45     11.97 o
   3  -2   5      299.52      275.87      4.38 o
   4  -2   5      248.60      231.56      3.85 o
   5  -2   5      123.02      113.82      2.20 o
   6  -2   5       16.02       15.78      0.77 o
   7  -2   5        1.22        1.29      0.82 o
   8  -2   5       92.50      107.34      3.42 o
  -9  -1   5        9.46        9.80      1.43 o
  -8  -1   5        8.70        7.27      1.77 o
  -7  -1   5       35.09       33.03      1.46 o
  -6  -1   5      143.06      134.68      2.87 o
  -5  -1   5        6.70        6.09      0.54 o
  -4  -1   5      133.78      125.44      2.58 o
  -3  -1   5      120.08      105.56      1.88 o
  -2  -1   5      129.28      120.41      2.07 o
  -1  -1   5       96.08      102.47      1.72 o
   0  -1   5       16.70       12.55      0.42 o
   1  -1   5      812.75      776.19     11.77 o
   2  -1   5      263.26      210.32      3.22 o
   3  -1   5      186.33      168.39      2.85 o
   4  -1   5        1.20        1.23      0.40 o
   5  -1   5       42.49       45.22      1.23 o
   6  -1   5       43.05       42.88      1.25 o
   7  -1   5        0.29        0.70      0.56 o
   8  -1   5       15.56       14.91      1.35 o
  -8   0   5        5.99        5.90      0.96 o
  -7   0   5       44.68       46.89      1.78 o
  -6   0   5       59.75       61.43      1.70 o
  -5   0   5      214.49      203.23      3.83 o
  -4   0   5      466.18      423.89      7.25 o
  -3   0   5        8.34        8.19      0.45 o
  -2   0   5      526.48      525.81      7.77 o
  -1   0   5      126.58      151.28      2.44 o
   0   0   5       22.96       17.35      0.96 o
   1   0   5      819.05      798.29     13.68 o
   2   0   5     2331.27     2367.65     41.15 o
   3   0   5        3.64        2.32      0.22 o
   4   0   5        6.91        5.42      0.62 o
   5   0   5       36.73       37.67      1.03 o
   6   0   5      243.76      225.49      4.41 o
   7   0   5       70.35       71.94      2.14 o
   8   0   5       38.98       39.51      1.95 o
   9   0   5       92.27      111.40      3.48 o
  -8   1   5        0.37        2.34      0.65 o
  -7   1   5       19.80       18.84      1.38 o
  -6   1   5      162.48      149.92      4.55 o
  -5   1   5      648.52      608.05     12.56 o
  -4   1   5       49.54       42.96      1.32 o
  -3   1   5       20.95       19.53      0.98 o
  -2   1   5       19.01       25.31      1.51 o
  -1   1   5      528.17      617.19     10.14 o
   0   1   5       21.42       20.72      1.13 o
   1   1   5      960.98     1002.36     16.22 o
   2   1   5      609.47      603.10      7.36 o
   3   1   5       35.71       28.52      0.87 o
   4   1   5      207.93      197.89      4.36 o
   5   1   5      111.44       94.31      2.78 o
   6   1   5      169.75      167.91      4.02 o
   7   1   5        2.21        1.98      0.66 o
   8   1   5        5.27        6.42      0.98 o
   9   1   5       90.14       96.65      3.14 o
  -8   2   5       96.64      110.93      5.22 o
  -7   2   5       69.01       69.41      2.28 o
  -6   2   5       28.42       27.12      1.29 o
  -5   2   5      128.11      109.26      2.92 o
  -4   2   5       15.26       12.97      1.15 o
  -3   2   5       15.62       16.27      1.01 o
  -2   2   5     1074.58     1018.93     16.85 o
  -1   2   5     2700.11     2886.07     43.00 o
   0   2   5      268.42      342.68      5.47 o
   1   2   5      447.83      503.01      6.95 o
   2   2   5       74.83       73.24      1.68 o
   3   2   5       30.91       30.03      0.88 o
   4   2   5      486.69      473.89      7.98 o
   5   2   5      840.26      788.84     13.40 o
   6   2   5      787.74      714.81     13.34 o
   7   2   5       60.47       54.12      2.11 o
   8   2   5       51.53       47.16      2.40 o
   9   2   5        1.17        1.90      0.86 o
  -8   3   5       66.72       79.37      3.54 o
  -7   3   5       10.14       10.76      2.00 o
  -6   3   5       36.73       33.13      1.67 o
  -5   3   5        4.09        2.29      0.67 o
  -4   3   5       99.24       82.75      2.59 o
  -3   3   5       55.43       52.38      1.57 o
  -2   3   5      181.97      177.15      3.20 o
  -1   3   5      174.73      198.77      4.93 o
   0   3   5     1218.62     1493.93     22.78 o
   1   3   5       30.49       35.77      0.96 o
   2   3   5      290.35      338.33      7.14 o
   3   3   5      847.64      937.18     17.68 o
   4   3   5        0.71        0.43      0.32 o
   5   3   5       60.17       53.38      2.02 o
   6   3   5       35.20       27.06      1.53 o
   7   3   5       55.35       54.36      1.79 o
   8   3   5        2.76        3.38      0.77 o
   9   3   5      135.33      135.89      6.13 o
  -7   4   5        3.09        3.67      1.54 o
  -6   4   5       13.32       10.98      1.19 o
  -5   4   5        1.16        1.05      0.67 o
  -4   4   5       34.73       32.19      1.50 o
  -3   4   5        4.41        4.44      0.56 o
  -2   4   5       13.64       10.59      0.59 o
  -1   4   5      998.91     1189.90     17.94 o
   0   4   5      140.25      166.69      2.81 o
   1   4   5      575.80      688.35     10.52 o
   2   4   5      825.63     1024.74     18.59 o
   3   4   5      185.49      208.92      4.17 o
   4   4   5        6.59        6.13      0.49 o
   5   4   5       17.44       16.65      1.22 o
   6   4   5      180.99      154.06      3.46 o
   7   4   5       49.97       46.93      2.28 o
   8   4   5       73.13       69.11      2.76 o
   9   4   5       32.59       34.91      3.34 o
  -7   5   5        2.44        1.77      0.64 o
  -6   5   5        5.20        5.50      0.90 o
  -5   5   5        3.18        2.69      0.80 o
  -4   5   5       19.74       14.67      1.87 o
  -3   5   5        0.49        0.30      0.43 o
  -2   5   5       13.24       18.60      1.08 o
  -1   5   5      348.09      386.21      6.36 o
   0   5   5      297.57      336.09      5.77 o
   1   5   5      304.95      355.34      6.15 o
   2   5   5       30.56       27.30      0.90 o
   3   5   5      135.43      141.21      3.01 o
   4   5   5       20.85       23.91      1.15 o
   5   5   5       14.09       15.98      0.83 o
   6   5   5      173.96      170.07      4.26 o
   7   5   5       46.26       43.63      1.68 o
   8   5   5      111.29      101.49      3.56 o
   9   5   5       39.77       43.22      2.75 o
  -6   6   5        6.09        8.54      1.42 o
  -5   6   5       43.64       42.64      1.98 o
  -4   6   5      134.50      134.55      3.66 o
  -3   6   5       33.53       29.62      1.40 o
  -2   6   5       75.62       81.26      2.30 o
  -1   6   5      157.20      178.27      3.46 o
   0   6   5      931.95     1110.91     19.88 o
   1   6   5      200.30      264.28      4.62 o
   2   6   5      503.98      605.26     11.00 o
   3   6   5      683.11      765.62     13.81 o
   4   6   5      117.35      138.20      3.60 o
   5   6   5      161.95      158.71      3.51 o
   6   6   5      122.95      100.08      2.49 o
   7   6   5      410.64      360.84      8.67 o
   8   6   5       63.02       59.33      2.70 o
   9   6   5      233.82      240.20      8.06 o
  -6   7   5       10.78       12.16      1.56 o
  -5   7   5       36.92       37.48      2.33 o
  -4   7   5       74.44       70.65      2.40 o
  -3   7   5       58.69       58.67      2.33 o
  -2   7   5       43.78       44.49      1.65 o
  -1   7   5      255.84      277.39      5.40 o
   0   7   5      232.39      253.41      4.51 o
   1   7   5      116.87      134.35      3.93 o
   2   7   5      426.07      495.66      9.14 o
   3   7   5      514.21      583.59     12.03 o
   4   7   5      275.29      301.26      8.04 o
   5   7   5      232.62      229.88      6.08 o
   6   7   5        7.34        9.72      1.36 o
   7   7   5       33.40       40.06      1.75 o
   8   7   5      126.56      133.59      3.88 o
  -5   8   5       12.00       10.75      1.20 o
  -4   8   5      114.03      112.39      3.41 o
  -3   8   5      165.30      172.83      4.69 o
  -2   8   5       54.93       52.95      2.30 o
  -1   8   5       19.12       20.87      1.10 o
   0   8   5      122.47      131.02      2.85 o
   1   8   5      173.65      190.96      4.19 o
   2   8   5      329.92      369.43      6.51 o
   3   8   5      713.25      831.38     17.06 o
   4   8   5      490.52      540.75     13.08 o
   5   8   5        7.91       10.26      1.02 o
   6   8   5       19.12       22.39      3.08 o
   7   8   5       42.96       41.91      3.49 o
   8   8   5       74.13       85.00      5.03 o
   9   8   5       27.30       59.16      4.11 o
  -4   9   5        4.64        4.37      2.07 o
  -3   9   5        0.38        1.27      0.59 o
  -2   9   5       18.42       19.11      1.42 o
  -1   9   5      182.57      171.15      4.58 o
   0   9   5      235.57      241.74      4.92 o
   1   9   5      182.34      192.80      3.72 o
   2   9   5      149.48      158.01      3.46 o
   3   9   5      261.51      284.68     13.76 o
   4   9   5        1.26        0.62      1.23 o
   5   9   5        5.55        7.19      2.05 o
   6   9   5        5.90        9.04      2.26 o
   7   9   5      199.29      187.11     10.07 o
   8   9   5      101.28       98.31      4.91 o
   9   9   5        7.80       42.52      3.08 o
  -3  10   5       26.24       28.01      3.88 o
  -2  10   5       48.10       43.59      1.89 o
  -1  10   5       86.30       90.70      3.34 o
   0  10   5      155.34      153.37      4.18 o
   1  10   5      317.91      337.16      8.78 o
   2  10   5       20.45       17.41      1.52 o
   3  10   5       10.13       14.58      2.46 o
   4  10   5       95.76       99.22      6.37 o
   5  10   5        0.53        0.00      2.05 o
   6  10   5      100.98       96.55      6.37 o
   7  10   5       60.34       56.90      5.14 o
   8  10   5       11.89        9.45      2.26 o
  -2  11   5       59.87       54.23      3.70 o
  -1  11   5       36.74       44.78      3.29 o
   0  11   5       22.36       24.91      3.80 o
   1  11   5       76.32       79.50      4.52 o
   2  11   5        0.44        0.62      1.44 o
   3  11   5       30.48       36.56      3.90 o
   4  11   5        3.85        3.49      3.08 o
   5  11   5      103.70       95.72      7.39 o
   6  11   5       12.99        9.24      2.46 o
   7  11   5       17.85       20.75      3.29 o
   0  12   5      120.91       95.59      4.44 o
   3  12   5       17.65       17.67      3.08 o
   4  12   5       30.19       32.04      4.11 o
   5  12   5       60.17       59.16      5.14 o
   6  12   5       59.40       56.08     14.38 o
   4  13   5       12.57       19.93      2.67 o
  -4 -10   6        2.32        4.01      1.85 o
  -3 -10   6        5.38        6.63      1.43 o
  -2 -10   6        5.28        6.13      3.39 o
  -1 -10   6       23.85       37.36      5.75 o
   0 -10   6       16.18       29.37      4.62 o
  -6  -9   6        5.21        8.57      1.43 o
  -5  -9   6       10.67       13.37      1.47 o
  -4  -9   6        2.33        3.12      1.02 o
  -3  -9   6        3.75        2.42      0.98 o
  -2  -9   6        0.62        0.16      0.74 o
  -1  -9   6        0.53        0.99      1.11 o
   0  -9   6       21.67       19.77      2.24 o
   1  -9   6        0.76        0.05      1.75 o
   2  -9   6        8.83       10.29      1.43 o
  -7  -8   6       12.48       15.36      2.36 o
  -6  -8   6       14.92       24.23      5.24 o
  -5  -8   6       24.94       28.01      1.67 o
  -4  -8   6        5.72        7.16      1.03 o
  -3  -8   6       35.08       32.49      1.62 o
  -2  -8   6        6.11        6.82      1.34 o
  -1  -8   6       36.73       39.47      2.39 o
   0  -8   6       96.20      104.61      3.99 o
   1  -8   6       21.15       27.87      1.50 o
   2  -8   6       46.53       51.61      2.61 o
   3  -8   6       52.93       63.62      3.20 o
  -7  -7   6       28.92       37.88      4.31 o
  -6  -7   6        8.49       12.06      1.24 o
  -5  -7   6       15.77       16.02      1.06 o
  -4  -7   6       97.79      103.67      3.27 o
  -3  -7   6       50.21       55.39      2.38 o
  -2  -7   6       16.51       12.89      1.41 o
  -1  -7   6      114.53      117.91      3.37 o
   0  -7   6       19.49       22.97      2.04 o
   1  -7   6       44.30       55.18      1.75 o
   2  -7   6       46.82       55.33      2.20 o
   3  -7   6       57.87       74.50      3.99 o
   4  -7   6       35.22       45.29      3.56 o
  -8  -6   6       29.92       39.01      2.71 o
  -7  -6   6       76.07       80.58      4.09 o
  -6  -6   6       57.82       62.10      2.84 o
  -5  -6   6       15.04       19.34      1.27 o
  -4  -6   6        5.86        3.61      0.83 o
  -3  -6   6       38.53       40.92      1.99 o
  -2  -6   6       61.57       62.04      2.55 o
  -1  -6   6       83.97       78.78      2.68 o
   0  -6   6      648.93      633.36     11.90 o
   1  -6   6      220.15      222.91      4.92 o
   2  -6   6       39.71       39.95      1.81 o
   3  -6   6       79.40       82.99      2.70 o
   4  -6   6       32.94       36.70      1.78 o
   5  -6   6       11.68       14.72      1.43 o
  -8  -5   6       26.98       35.33      4.93 o
  -7  -5   6       38.18       46.07      2.69 o
  -6  -5   6        0.37        1.29      0.62 o
  -5  -5   6        0.86        2.23      0.62 o
  -4  -5   6       51.13       53.41      2.07 o
  -3  -5   6      140.97      139.10      3.67 o
  -2  -5   6       57.85       59.13      1.54 o
  -1  -5   6      230.75      227.25      4.47 o
   0  -5   6       19.06       20.70      0.82 o
   1  -5   6        0.49        0.77      0.46 o
   2  -5   6       38.50       43.36      2.18 o
   3  -5   6       33.48       35.84      1.39 o
   4  -5   6      134.38      141.05      3.49 o
   5  -5   6       45.23       46.36      1.65 o
   6  -5   6        0.18        0.36      1.04 o
  -8  -4   6       11.37       12.52      1.64 o
  -7  -4   6        0.36        0.62      0.68 o
  -6  -4   6       25.51       30.94      2.65 o
  -5  -4   6        1.35        1.60      0.66 o
  -4  -4   6       36.76       38.98      1.48 o
  -3  -4   6      264.19      255.51      4.76 o
  -2  -4   6      109.30      112.87      2.51 o
  -1  -4   6      177.48      178.69      3.80 o
   0  -4   6      178.32      169.66      3.07 o
   1  -4   6      372.55      352.77      6.59 o
   2  -4   6       20.52       21.52      1.00 o
   3  -4   6      123.88      114.70      2.54 o
   4  -4   6        7.05        7.96      0.59 o
   5  -4   6        5.96        8.76      0.73 o
   6  -4   6        0.19        2.35      1.10 o
   7  -4   6       11.16       18.79      1.68 o
  -8  -3   6        9.96       21.54      3.18 o
  -7  -3   6      152.52      153.15      7.17 o
  -6  -3   6      145.25      142.68      6.61 o
  -5  -3   6       73.61       75.34      2.00 o
  -4  -3   6      190.93      191.31      3.60 o
  -3  -3   6        0.62        1.45      0.82 o
  -2  -3   6       55.00       49.12      1.44 o
  -1  -3   6       88.95       82.41      1.86 o
   0  -3   6      348.11      319.61      4.79 o
   1  -3   6      632.97      611.15      8.36 o
   2  -3   6      526.96      488.64      7.59 o
   3  -3   6        1.14        2.87      0.40 o
   4  -3   6        7.23        5.51      0.64 o
   5  -3   6        3.65        5.54      0.65 o
   6  -3   6       64.03       61.33      2.24 o
   7  -3   6       52.59       69.61      2.64 o
  -8  -2   6       20.31       17.46      2.46 o
  -7  -2   6       51.41       55.08      2.17 o
  -6  -2   6      109.84      104.72      3.68 o
  -5  -2   6      234.51      230.17      4.99 o
  -4  -2   6      136.59      133.21      2.88 o
  -3  -2   6      166.86      150.90      2.78 o
  -2  -2   6      327.81      321.62      4.93 o
  -1  -2   6        4.08        2.73      0.28 o
   0  -2   6      216.62      211.18      3.25 o
   1  -2   6      650.56      642.60      8.75 o
   2  -2   6      555.05      554.63      7.25 o
   3  -2   6        0.53        0.56      0.32 o
   4  -2   6      137.53      123.52      2.41 o
   5  -2   6       17.12       15.81      0.76 o
   6  -2   6       23.57       25.34      1.56 o
   7  -2   6       80.91       88.91      3.03 o
   8  -2   6       45.37       59.99      2.88 o
  -8  -1   6       13.42       16.35      1.36 o
  -7  -1   6       35.40       38.32      1.65 o
  -6  -1   6       99.00       91.11      2.38 o
  -5  -1   6      204.87      190.73      4.18 o
  -4  -1   6       10.73       10.95      0.73 o
  -3  -1   6       15.58       14.21      0.62 o
  -2  -1   6      204.06      181.47      2.89 o
  -1  -1   6        3.69        1.33      0.24 o
   0  -1   6       78.49       80.57      1.40 o
   1  -1   6      619.94      588.95      8.35 o
   2  -1   6        1.43        0.74      0.25 o
   3  -1   6       12.26       12.53      0.61 o
   4  -1   6       64.41       69.23      1.73 o
   5  -1   6        3.46        2.68      0.45 o
   6  -1   6      109.56      112.12      2.82 o
   7  -1   6        2.09        1.34      0.71 o
   8  -1   6        7.08        8.54      1.17 o
  -8   0   6       25.03       33.41      1.84 o
  -7   0   6        7.06        5.44      0.69 o
  -6   0   6        0.30        0.24      0.45 o
  -5   0   6        8.98        8.92      0.73 o
  -4   0   6      140.54      126.20      2.57 o
  -3   0   6       46.71       41.61      1.27 o
  -2   0   6      245.44      228.56      3.55 o
  -1   0   6      239.95      241.96      3.70 o
   0   0   6      121.39      121.14      2.01 o
   1   0   6        8.86       13.24      0.46 o
   2   0   6       53.96       44.21      1.16 o
   3   0   6        9.21        7.36      0.46 o
   4   0   6       76.68       67.23      1.81 o
   5   0   6      269.14      248.86      5.41 o
   6   0   6       85.86       80.28      2.23 o
   7   0   6        0.56        1.91      0.80 o
   8   0   6       14.60       17.16      1.58 o
  -8   1   6       22.39       30.50      2.39 o
  -7   1   6        0.61        1.18      0.48 o
  -6   1   6       37.22       32.35      1.48 o
  -5   1   6        2.74        1.76      0.63 o
  -4   1   6       70.62       63.41      1.82 o
  -3   1   6      101.42       93.72      2.12 o
  -2   1   6       92.06       72.65      1.77 o
  -1   1   6      283.30      277.03      4.47 o
   0   1   6      356.47      347.15      5.36 o
   1   1   6      396.75      397.39      9.00 o
   2   1   6      200.92      201.14      5.07 o
   3   1   6      154.09      153.73      2.77 o
   4   1   6        0.56        0.70      0.17 o
   5   1   6        8.39        7.16      0.78 o
   6   1   6       48.43       38.96      1.52 o
   7   1   6       37.69       39.79      1.81 o
   8   1   6       30.75       31.80      1.90 o
   9   1   6       89.46       96.47      3.13 o
  -8   2   6       18.22       19.45      2.00 o
  -7   2   6        2.41        2.19      0.79 o
  -6   2   6        9.10        7.90      0.83 o
  -5   2   6       24.79       20.35      1.23 o
  -4   2   6      134.00      114.10      2.65 o
  -3   2   6       29.45       29.40      1.10 o
  -2   2   6      482.11      470.40      8.26 o
  -1   2   6     2311.51     2435.79     36.27 o
   0   2   6      199.41      204.43      3.83 o
   1   2   6      304.72      286.98      8.07 o
   2   2   6      164.17      176.39      5.36 o
   3   2   6      154.76      157.59      3.02 o
   4   2   6        5.08        5.41      0.49 o
   5   2   6      709.45      643.46     10.33 o
   6   2   6      549.88      467.27     13.76 o
   7   2   6      124.42      112.26      3.34 o
   8   2   6      133.48      130.98      3.73 o
   9   2   6        8.51       10.49      1.15 o
  -7   3   6       11.57        9.18      1.55 o
  -6   3   6        5.76        5.08      0.77 o
  -5   3   6       24.31       22.39      1.30 o
  -4   3   6       74.62       65.97      2.24 o
  -3   3   6      120.11      108.99      3.12 o
  -2   3   6      724.49      741.57     11.83 o
  -1   3   6      706.24      758.84     12.78 o
   0   3   6     1026.51     1143.58     17.70 o
   1   3   6      234.40      269.06      4.32 o
   2   3   6      165.07      174.60      4.07 o
   3   3   6       81.17       86.83      2.45 o
   4   3   6       70.94       71.50      1.86 o
   5   3   6       18.00       14.33      1.20 o
   6   3   6      320.04      287.24      6.32 o
   7   3   6      262.46      231.63      5.44 o
   8   3   6       56.94       51.19      2.43 o
   9   3   6      144.70      153.35      6.20 o
  -7   4   6       19.97       19.82      1.82 o
  -6   4   6       18.07       17.93      1.45 o
  -5   4   6      141.66      130.73      3.48 o
  -4   4   6      224.38      209.40      5.22 o
  -3   4   6        6.40        4.52      0.72 o
  -2   4   6       18.13       16.52      0.87 o
  -1   4   6      170.62      190.72      3.79 o
   0   4   6      206.90      244.33      4.31 o
   1   4   6      141.38      181.66      3.51 o
   2   4   6     1325.54     1564.86     33.01 o
   3   4   6      502.24      549.74     11.63 o
   4   4   6       30.00       32.45      1.56 o
   5   4   6       42.17       33.66      1.29 o
   6   4   6       27.77       23.80      1.49 o
   7   4   6       69.04       64.70      2.30 o
   8   4   6      121.16      123.28      3.73 o
   9   4   6      193.05      208.28      6.03 o
  -6   5   6        6.42        6.66      1.08 o
  -5   5   6       30.55       31.53      2.37 o
  -4   5   6       69.56       64.00      2.33 o
  -3   5   6       29.95       32.39      1.66 o
  -2   5   6       99.52      104.88      2.64 o
  -1   5   6      115.16      137.01      2.95 o
   0   5   6      187.10      217.70      3.78 o
   1   5   6       72.57       90.47      1.98 o
   2   5   6       36.33       35.76      1.26 o
   3   5   6      617.93      637.33     11.75 o
   4   5   6       13.47       11.71      0.92 o
   5   5   6      109.62      100.79      2.69 o
   6   5   6        2.04        4.16      0.64 o
   7   5   6       60.94       62.91      2.18 o
   8   5   6       48.90       47.60      3.59 o
   9   5   6        6.45        4.35      1.00 o
  -6   6   6        1.02       -0.02      1.31 o
  -5   6   6        4.38        6.27      0.80 o
  -4   6   6       73.30       68.11      2.82 o
  -3   6   6      101.61       97.96      3.17 o
  -2   6   6       81.53       76.39      1.99 o
  -1   6   6      159.31      161.18      2.98 o
   0   6   6      305.88      346.16      5.73 o
   1   6   6       59.68       67.43      1.62 o
   2   6   6      559.67      645.19     11.97 o
   3   6   6       40.62       50.65      2.78 o
   4   6   6      330.88      326.57      6.43 o
   5   6   6        5.02       10.67      0.88 o
   6   6   6       60.88       66.03      2.04 o
   7   6   6      245.07      216.70      7.50 o
   8   6   6       71.24       71.53      2.99 o
   9   6   6        5.58        5.96      1.44 o
  -5   7   6       26.66       27.23      1.90 o
  -4   7   6       45.10       46.71      2.59 o
  -3   7   6      122.24      123.13      5.60 o
  -2   7   6      141.32      142.32      3.65 o
  -1   7   6      639.51      642.54     10.96 o
   0   7   6      390.86      424.77      7.87 o
   1   7   6      309.62      358.11      7.14 o
   2   7   6       58.69       72.65      1.92 o
   3   7   6       31.28       32.71      1.30 o
   4   7   6      273.77      314.22      6.90 o
   5   7   6       22.42       24.78      1.31 o
   6   7   6      315.89      295.42      7.02 o
   7   7   6      146.30      142.67      3.83 o
   8   7   6       80.96       69.11      4.27 o
   9   7   6        0.72        1.44      1.03 o
  -5   8   6       11.24       11.47      1.20 o
  -4   8   6       25.91       29.40      1.57 o
  -3   8   6       81.18       80.26      3.04 o
  -2   8   6      150.64      146.16      3.59 o
  -1   8   6       63.96       65.85      2.01 o
   0   8   6      105.23      111.36      2.83 o
   1   8   6      417.35      435.59      7.68 o
   2   8   6      166.73      175.90      4.69 o
   3   8   6      187.36      217.59      5.02 o
   4   8   6       95.02      119.64      3.62 o
   5   8   6       44.14       52.62      3.35 o
   6   8   6       33.10       29.86      2.37 o
   7   8   6      137.29      138.39      6.57 o
   8   8   6       22.22       23.14      2.66 o
  -4   9   6       12.10       16.64      3.24 o
  -3   9   6       29.33       35.55      3.82 o
  -2   9   6       64.40       66.38      3.46 o
  -1   9   6       44.48       44.55      2.52 o
   0   9   6      159.43      158.91      3.62 o
   1   9   6        6.58        9.27      0.62 o
   2   9   6        8.01        8.03      0.75 o
   3   9   6        0.54        0.38      0.47 o
   4   9   6       15.52       12.53      2.26 o
   5   9   6      142.07      143.15     16.23 o
   6   9   6       71.37       62.86      4.93 o
   7   9   6       86.40       78.71      4.35 o
   8   9   6       83.94       79.72      4.62 o
  -3  10   6       13.96       17.55      2.26 o
  -2  10   6       35.54       35.80      3.35 o
  -1  10   6        6.34        6.65      0.71 o
   0  10   6       75.92       79.46      2.44 o
   1  10   6        6.43        5.34      2.05 o
   2  10   6        6.63        5.55      5.34 o
   3  10   6       11.11       10.68      2.46 o
   4  10   6       80.82       81.96      5.75 o
   5  10   6        8.32        4.72      4.11 o
   6  10   6       96.54       98.19      6.57 o
   7  10   6       74.89       72.51      5.75 o
   8  10   6       44.17       44.10      4.93 o
  -1  11   6        5.87        4.93      1.23 o
   1  11   6        1.78        3.29      1.64 o
   2  11   6      162.47      176.84     10.89 o
   3  11   6      176.97      181.98      9.86 o
   4  11   6       62.81       64.50      5.34 o
   5  11   6      204.65      210.32     11.30 o
   6  11   6        5.44        4.31      2.67 o
   7  11   6        0.75       -1.03      1.23 o
   3  12   6       19.87       17.67      8.42 o
   4  12   6       75.13       71.69      5.55 o
   5  12   6       81.52       88.12      6.37 o
   6  12   6       61.09       69.43     16.84 o
  -5  -9   7        3.67        7.89      3.08 o
  -4  -9   7       10.81       16.81      3.09 o
  -3  -9   7       11.98       16.30      2.16 o
  -2  -9   7       16.19       15.05      2.40 o
  -1  -9   7       18.38       17.29      2.08 o
   0  -9   7       22.50       27.22      3.90 o
   1  -9   7        2.87        2.05      1.03 o
  -6  -8   7        0.12        1.19      1.13 o
  -5  -8   7        2.61        2.43      0.80 o
  -4  -8   7        8.06        9.96      1.39 o
  -3  -8   7       33.25       36.03      2.05 o
  -2  -8   7       16.48       16.15      1.86 o
  -1  -8   7       40.56       39.19      3.19 o
   0  -8   7       35.23       33.13      2.10 o
   1  -8   7        8.68        9.23      1.16 o
   2  -8   7        6.88        9.32      1.64 o
  -7  -7   7       12.67       17.08      2.02 o
  -6  -7   7        8.39       10.61      1.67 o
  -5  -7   7        8.01        8.15      1.09 o
  -4  -7   7      128.00      133.96      4.54 o
  -3  -7   7      125.48      129.22      3.73 o
  -2  -7   7       63.00       64.80      2.38 o
  -1  -7   7      130.64      131.21      3.88 o
   0  -7   7       35.64       34.68      2.05 o
   1  -7   7       31.78       31.45      1.27 o
   2  -7   7       45.40       53.73      2.22 o
   3  -7   7       84.26       94.06      3.06 o
   4  -7   7       20.33       29.17      3.70 o
  -7  -6   7       24.50       35.61      5.85 o
  -6  -6   7       28.92       34.83      4.72 o
  -5  -6   7       17.02       17.73      1.66 o
  -4  -6   7       34.20       39.40      1.68 o
  -3  -6   7       45.83       51.32      1.77 o
  -2  -6   7       96.95       99.08      2.94 o
  -1  -6   7       66.87       71.14      2.22 o
   0  -6   7      225.24      233.31      5.13 o
   1  -6   7      171.81      173.61      4.22 o
   2  -6   7       12.03       11.08      0.89 o
   3  -6   7        1.81        1.79      0.64 o
   4  -6   7        0.25        2.35      2.21 o
   5  -6   7        2.19        4.93      2.26 o
  -7  -5   7       90.59       99.05      5.29 o
  -6  -5   7       48.63       53.06      2.63 o
  -5  -5   7       24.44       27.77      1.98 o
  -4  -5   7       83.30       87.33      2.53 o
  -3  -5   7       35.83       39.15      1.52 o
  -2  -5   7       17.95       18.78      0.96 o
  -1  -5   7      111.15      115.63      2.58 o
   0  -5   7       79.29       80.82      2.08 o
   1  -5   7       78.06       78.49      2.04 o
   2  -5   7       85.88       82.04      2.42 o
   3  -5   7        5.41        2.85      0.62 o
   4  -5   7        3.43        4.27      0.70 o
   5  -5   7        1.54        2.81      1.44 o
  -8  -4   7        1.51        2.46      1.23 o
  -7  -4   7        0.26       -0.01      1.23 o
  -6  -4   7        6.53        7.65      1.01 o
  -5  -4   7       50.03       50.91      2.61 o
  -4  -4   7       32.85       34.95      1.78 o
  -3  -4   7       32.02       29.36      1.36 o
  -2  -4   7      100.30      106.68      2.42 o
  -1  -4   7       60.57       62.09      1.62 o
   0  -4   7        0.71        0.63      0.35 o
   1  -4   7       79.43       79.29      2.12 o
   2  -4   7       11.98       12.62      0.82 o
   3  -4   7        0.47        1.31      0.52 o
   4  -4   7       49.72       50.55      1.70 o
   5  -4   7        0.39        1.11      0.79 o
   6  -4   7        4.02        7.12      1.36 o
  -8  -3   7        3.78        4.33      1.18 o
  -7  -3   7       57.83       64.58      4.54 o
  -6  -3   7       65.23       68.60      2.99 o
  -5  -3   7       58.13       58.89      1.92 o
  -4  -3   7        2.56        2.58      0.62 o
  -3  -3   7        1.78        1.33      0.38 o
  -2  -3   7       31.58       29.78      1.17 o
  -1  -3   7       35.10       30.25      1.09 o
   0  -3   7      366.30      370.05      6.65 o
   1  -3   7      188.02      180.88      3.04 o
   2  -3   7       64.51       60.15      1.41 o
   3  -3   7        0.67        0.53      0.40 o
   4  -3   7        0.76        2.47      0.44 o
   5  -3   7       10.73       13.63      1.06 o
   6  -3   7       37.85       56.43      2.46 o
   7  -3   7       27.10       38.68      2.73 o
  -8  -2   7       27.93       28.35      2.88 o
  -7  -2   7        5.09        5.41      0.97 o
  -6  -2   7       21.61       19.91      1.02 o
  -5  -2   7       19.04       17.99      1.57 o
  -4  -2   7       66.30       66.39      2.42 o
  -3  -2   7      250.03      238.16      4.56 o
  -2  -2   7      172.78      154.17      2.65 o
  -1  -2   7      200.35      196.66      3.17 o
   0  -2   7       91.21       84.68      1.63 o
   1  -2   7       59.68       54.73      1.21 o
   2  -2   7       46.22       46.15      1.15 o
   3  -2   7       55.04       52.37      1.34 o
   4  -2   7      164.72      153.15      3.11 o
   5  -2   7      103.43      103.20      2.58 o
   6  -2   7      115.11      112.85      3.07 o
   7  -2   7        3.20        3.22      1.38 o
  -8  -1   7       11.98       15.20      2.26 o
  -7  -1   7        1.54        1.48      0.46 o
  -6  -1   7       20.52       20.37      1.03 o
  -5  -1   7        8.95        7.29      0.72 o
  -4  -1   7       49.50       44.92      1.53 o
  -3  -1   7      387.34      370.25      6.24 o
  -2  -1   7      592.69      560.72      8.18 o
  -1  -1   7      645.66      640.29      9.26 o
   0  -1   7       81.86       80.20      1.67 o
   1  -1   7      174.52      167.39      2.77 o
   2  -1   7       33.28       30.41      0.88 o
   3  -1   7      154.54      148.68      2.85 o
   4  -1   7       17.75       18.21      1.02 o
   5  -1   7      259.57      242.46      5.47 o
   6  -1   7      121.13      113.80      3.25 o
   7  -1   7       45.86       53.96      5.75 o
   8  -1   7       33.45       40.37      2.25 o
  -8   0   7        2.18        0.58      0.68 o
  -7   0   7        0.94        1.04      1.60 o
  -6   0   7        0.51        0.18      0.79 o
  -5   0   7        9.07        8.35      0.70 o
  -4   0   7       87.90       79.23      1.99 o
  -3   0   7       58.69       53.75      1.25 o
  -2   0   7      404.03      393.18      6.51 o
  -1   0   7      347.93      337.71      5.10 o
   0   0   7       35.70       29.50      0.82 o
   1   0   7       19.67       24.53      0.85 o
   2   0   7       19.69       18.78      0.69 o
   3   0   7        2.42        1.55      0.57 o
   4   0   7        0.51        0.20      0.41 o
   5   0   7      292.28      266.16      5.93 o
   6   0   7      121.05      112.41      3.66 o
   7   0   7       25.56       24.60      1.52 o
   8   0   7       11.77       16.96      1.43 o
  -7   1   7        3.55        5.39      1.15 o
  -6   1   7       12.08       13.94      0.96 o
  -5   1   7       96.59       87.88      2.20 o
  -4   1   7       67.22       66.56      1.90 o
  -3   1   7       20.57       19.93      0.92 o
  -2   1   7      152.97      138.60      2.75 o
  -1   1   7      281.34      246.04      4.15 o
   0   1   7      145.40      129.50      2.62 o
   1   1   7      322.79      327.63      5.39 o
   2   1   7      232.41      224.05      4.44 o
   3   1   7        1.52        1.05      0.37 o
   4   1   7       63.66       56.73      1.58 o
   5   1   7        4.90        3.79      1.22 o
   6   1   7      159.44      144.38      4.42 o
   7   1   7      119.76      117.83      4.11 o
   8   1   7       89.14       96.26      3.85 o
  -7   2   7       35.40       34.09      2.81 o
  -6   2   7       46.52       48.01      2.09 o
  -5   2   7      121.26      107.76      3.22 o
  -4   2   7      152.86      145.58      3.83 o
  -3   2   7        2.65        2.01      0.47 o
  -2   2   7        1.14        1.41      0.36 o
  -1   2   7      241.43      232.36      4.28 o
   0   2   7      239.97      236.05      4.54 o
   1   2   7       88.46       88.63      2.04 o
   2   2   7      467.31      463.49      8.49 o
   3   2   7      470.27      440.86      7.06 o
   4   2   7       13.47       12.36      0.81 o
   5   2   7      247.06      214.00      5.18 o
   6   2   7       91.82       79.07      2.70 o
   7   2   7       60.72       61.28      2.99 o
   8   2   7       90.19       93.71      3.76 o
   9   2   7       53.27       61.74      4.13 o
  -7   3   7       15.43       14.02      1.39 o
  -6   3   7        0.83        1.47      0.51 o
  -5   3   7       78.51       76.83      2.65 o
  -4   3   7      113.02      102.11      2.50 o
  -3   3   7      223.73      207.36      4.13 o
  -2   3   7      928.34      896.15     15.55 o
  -1   3   7      423.74      437.83      6.98 o
   0   3   7      329.89      355.85      6.75 o
   1   3   7       58.13       65.01      1.83 o
   2   3   7      368.56      371.32      6.79 o
   3   3   7      481.07      478.02      9.12 o
   4   3   7      446.94      425.66      8.18 o
   5   3   7      396.98      385.29      6.92 o
   6   3   7       81.27       80.01      3.02 o
   7   3   7      312.48      276.81      6.97 o
   8   3   7        8.83        9.73      1.26 o
   9   3   7        7.31        3.85      1.10 o
  -7   4   7        6.14        9.04      1.63 o
  -6   4   7        1.65        2.59      1.24 o
  -5   4   7       51.16       55.85      2.17 o
  -4   4   7      178.25      158.41      4.37 o
  -3   4   7      173.63      164.81      5.11 o
  -2   4   7        0.40        0.44      0.46 o
  -1   4   7      272.00      266.25      4.94 o
   0   4   7      105.73      114.05      2.53 o
   1   4   7       85.27       88.41      1.96 o
   2   4   7      854.99      983.04     18.57 o
   3   4   7       32.53       42.19      2.17 o
   4   4   7      191.54      187.94      4.40 o
   5   4   7       75.86       56.03      1.76 o
   6   4   7       98.61       91.67      2.84 o
   7   4   7       23.67       20.76      1.12 o
   8   4   7       91.82       89.31      2.83 o
   9   4   7        8.31        8.36      1.07 o
  -6   5   7        5.37        6.69      1.04 o
  -5   5   7       66.73       70.80      4.16 o
  -4   5   7       83.13       80.03      2.63 o
  -3   5   7       73.16       64.95      2.22 o
  -2   5   7      144.14      138.07      3.31 o
  -1   5   7      202.79      198.44      3.69 o
   0   5   7       98.96      100.87      2.53 o
   1   5   7      264.00      308.47      6.80 o
   2   5   7      103.91      106.37      2.81 o
   3   5   7        1.33        2.96      0.53 o
   4   5   7      172.34      192.05      4.33 o
   5   5   7       17.27       19.73      1.24 o
   6   5   7      164.73      141.35      3.66 o
   7   5   7       96.89       82.86      3.55 o
   8   5   7        0.85        0.61      0.53 o
   9   5   7       16.01       20.62      3.39 o
  -6   6   7        3.29        3.29      1.16 o
  -5   6   7        0.20        0.59      0.87 o
  -4   6   7        9.11        8.93      0.99 o
  -3   6   7       70.98       66.89      2.04 o
  -2   6   7      155.12      141.94      2.95 o
  -1   6   7       85.51       85.75      2.26 o
   0   6   7      147.06      158.27      3.61 o
   1   6   7        0.94        1.16      0.83 o
   2   6   7      620.60      717.52     13.31 o
   3   6   7       21.29       22.90      1.14 o
   4   6   7        0.90        1.67      0.46 o
   5   6   7      201.40      201.15      4.66 o
   6   6   7       70.35       59.09      2.06 o
   7   6   7      205.68      182.35      5.00 o
   8   6   7        0.38       -0.66      0.66 o
   9   6   7        6.48        9.53      1.95 o
  -5   7   7        2.97        4.56      1.01 o
  -4   7   7       14.21       12.67      1.73 o
  -3   7   7      108.64      103.70      3.51 o
  -2   7   7      124.60      115.68      3.38 o
  -1   7   7      119.66      131.76      3.25 o
   0   7   7      212.69      242.71      4.59 o
   1   7   7        2.01        2.78      0.69 o
   2   7   7       21.62       24.47      1.28 o
   3   7   7       99.50      119.19      3.15 o
   4   7   7      163.80      178.76      4.33 o
   5   7   7      236.78      209.41      6.58 o
   6   7   7      425.29      372.36      8.44 o
   7   7   7      101.21       89.03      3.34 o
   8   7   7      117.64       99.34      4.32 o
   9   7   7       35.16       36.15      2.88 o
  -4   8   7       16.41       15.28      1.82 o
  -3   8   7       83.33       74.57      2.77 o
  -2   8   7       47.80       52.15      2.13 o
  -1   8   7        0.52        0.24      0.46 o
   0   8   7       45.85       51.25      1.49 o
   1   8   7       10.23       11.63      0.91 o
   2   8   7       99.91      111.01      2.79 o
   3   8   7      124.43      137.01      3.43 o
   4   8   7      295.46      313.19      6.62 o
   5   8   7      107.05      105.73      3.64 o
   6   8   7       12.47       13.12      2.34 o
   7   8   7       66.41       65.52      2.38 o
   8   8   7      112.58      110.49      6.98 o
  -3   9   7       70.64       75.91      4.66 o
  -2   9   7        0.44        1.21      0.78 o
  -1   9   7        1.17        1.37      0.46 o
   0   9   7       16.98       21.93      1.28 o
   1   9   7       27.87       31.86      1.53 o
   2   9   7      470.05      511.82     12.03 o
   3   9   7      197.77      216.57      6.75 o
   4   9   7       66.53       73.87      2.83 o
   5   9   7      162.89      163.43      4.63 o
   6   9   7        9.77        8.01      2.77 o
   7   9   7       41.21       41.08      3.45 o
   8   9   7       71.16       81.74      6.27 o
  -2  10   7       18.21       20.64      4.20 o
  -1  10   7       35.96       36.86      2.77 o
   0  10   7        2.55        3.19      0.68 o
   1  10   7      115.32      120.83      4.37 o
   2  10   7        0.44        1.28      0.93 o
   3  10   7       35.90       35.13     10.68 o
   4  10   7       84.83       87.51      7.39 o
   5  10   7       46.01       43.75      4.31 o
   6  10   7       90.46       89.43      6.78 o
   7  10   7       75.72       76.06      4.47 o
   2  11   7       58.37       65.94      5.55 o
   3  11   7      137.91      146.24     10.27 o
   4  11   7       70.55       65.53     14.58 o
   5  11   7      148.59      155.27      9.24 o
   6  11   7       99.33       95.52      6.78 o
   7  11   7        0.45        1.21      1.08 o
   3  12   7       18.64       25.47      3.49 o
   4  12   7       76.51       83.40     11.30 o
   5  12   7      121.70      123.02      7.81 o
  -2  -9   8       35.69       49.84      9.86 o
  -1  -9   8       24.58       24.03      2.67 o
  -5  -8   8        8.13       11.00      2.46 o
  -4  -8   8       19.08       31.13      3.02 o
  -3  -8   8       14.21       20.13      2.20 o
  -2  -8   8        2.51        0.93      1.23 o
  -1  -8   8        5.15        3.89      1.40 o
   0  -8   8        2.92        3.49      1.10 o
   1  -8   8        1.93        2.29      1.03 o
  -6  -7   8       19.49       23.42      4.31 o
  -5  -7   8       19.37       22.18      2.76 o
  -4  -7   8       57.37       67.35      3.57 o
  -3  -7   8       25.24       27.63      1.93 o
  -2  -7   8       17.16       18.42      1.58 o
  -1  -7   8       20.35       23.02      1.59 o
   0  -7   8       25.13       28.31      2.17 o
   1  -7   8       37.36       36.63      1.82 o
   2  -7   8       10.58       11.18      1.45 o
   3  -7   8       11.67       16.70      3.34 o
  -6  -6   8       18.51       23.21      2.36 o
  -5  -6   8       47.69       46.48      3.77 o
  -4  -6   8        9.46       11.49      1.12 o
  -3  -6   8        5.55        7.00      0.91 o
  -2  -6   8       48.39       57.55      2.11 o
  -1  -6   8        1.32        0.98      0.99 o
   0  -6   8       50.42       60.39      1.96 o
   1  -6   8       56.64       66.73      2.26 o
   2  -6   8        0.18        2.05      0.41 o
   3  -6   8        1.45        3.25      0.98 o
   4  -6   8       13.59       14.81      1.64 o
  -7  -5   8       43.14       50.95      3.38 o
  -6  -5   8       35.00       37.44      3.18 o
  -5  -5   8        4.20        4.34      1.20 o
  -4  -5   8       10.66       11.27      1.04 o
  -3  -5   8       40.39       39.96      1.83 o
  -2  -5   8       11.53       14.39      0.92 o
  -1  -5   8      102.84      106.63      2.55 o
   0  -5   8      212.12      220.08      4.47 o
   1  -5   8       35.60       40.24      1.84 o
   2  -5   8        7.57        9.16      0.76 o
   3  -5   8        0.55        2.10      0.80 o
   4  -5   8       12.47       14.80      1.89 o
   5  -5   8       20.11       23.11      3.14 o
  -7  -4   8        8.91        8.70      1.95 o
  -6  -4   8        0.13       -0.36      0.92 o
  -5  -4   8        0.16        0.10      0.80 o
  -4  -4   8        1.13        1.51      0.89 o
  -3  -4   8      142.11      158.80      3.74 o
  -2  -4   8       77.50       81.56      2.00 o
  -1  -4   8        1.02        1.20      0.43 o
   0  -4   8       58.21       57.61      1.66 o
   1  -4   8        0.27        0.10      0.61 o
   2  -4   8        4.63        3.41      0.41 o
   3  -4   8       60.48       65.24      2.33 o
   4  -4   8       88.18       87.31      4.05 o
   5  -4   8       48.92       57.60      4.18 o
   6  -4   8        0.64        0.31      0.85 o
  -7  -3   8        4.80        5.35      1.24 o
  -6  -3   8        4.43        6.72      1.23 o
  -5  -3   8        8.12        7.00      1.13 o
  -4  -3   8       60.91       60.46      1.97 o
  -3  -3   8      174.40      173.03      4.29 o
  -2  -3   8      118.75      113.50      3.14 o
  -1  -3   8       98.03       94.02      2.17 o
   0  -3   8       42.80       44.40      1.54 o
   1  -3   8        1.27        1.78      0.53 o
   2  -3   8       44.62       42.33      1.65 o
   3  -3   8       29.70       31.71      1.10 o
   4  -3   8        2.25        4.19      0.68 o
   5  -3   8      147.98      161.05      4.29 o
   6  -3   8       42.17       51.93      2.51 o
  -7  -2   8        9.27        9.04      1.56 o
  -6  -2   8       20.36       20.07      1.52 o
  -5  -2   8       24.67       25.31      1.28 o
  -4  -2   8       51.59       54.50      2.19 o
  -3  -2   8       31.70       28.87      1.24 o
  -2  -2   8      194.31      181.17      3.50 o
  -1  -2   8      182.63      170.22      3.53 o
   0  -2   8       33.62       32.34      0.97 o
   1  -2   8       84.13       81.63      1.74 o
   2  -2   8       78.82       79.52      1.82 o
   3  -2   8        0.97        1.05      0.37 o
   4  -2   8       54.04       54.45      1.67 o
   5  -2   8       66.63       68.90      2.49 o
   6  -2   8       81.21       87.90      3.16 o
   7  -2   8       27.29       33.37      2.20 o
  -7  -1   8       13.57       18.45      1.93 o
  -6  -1   8       38.82       41.45      1.77 o
  -5  -1   8       90.18       93.19      3.19 o
  -4  -1   8      166.41      158.96      4.62 o
  -3  -1   8       96.05       88.72      2.20 o
  -2  -1   8      265.19      258.08      4.09 o
  -1  -1   8      216.19      208.27      3.52 o
   0  -1   8       67.56       64.67      1.47 o
   1  -1   8      191.85      186.87      3.30 o
   2  -1   8      151.98      144.55      2.80 o
   3  -1   8      145.20      135.13      2.79 o
   4  -1   8      106.46      100.64      3.14 o
   5  -1   8      204.68      189.56      4.60 o
   6  -1   8      181.57      178.75      4.68 o
   7  -1   8       56.96       72.29      3.34 o
  -7   0   8       26.96       27.81      2.00 o
  -6   0   8       15.53       18.75      1.74 o
  -5   0   8      117.88      108.14      2.69 o
  -4   0   8       53.95       55.79      1.60 o
  -3   0   8       10.93       10.81      0.75 o
  -2   0   8      133.43      124.14      2.35 o
  -1   0   8       67.96       62.34      1.36 o
   0   0   8      122.39      112.56      2.54 o
   1   0   8        2.83        0.97      0.33 o
   2   0   8      244.47      225.38      4.11 o
   3   0   8      150.20      140.41      3.01 o
   4   0   8        5.10        5.70      0.64 o
   5   0   8      142.77      146.90      3.83 o
   6   0   8       18.75       18.33      1.45 o
   7   0   8       24.71       25.75      2.09 o
   8   0   8        0.92        0.19      1.04 o
  -7   1   8        1.25        3.46      0.96 o
  -6   1   8        0.67        0.04      0.91 o
  -5   1   8       82.02       80.82      2.38 o
  -4   1   8       47.37       47.50      1.95 o
  -3   1   8       55.87       59.49      1.74 o
  -2   1   8       90.91       93.48      2.36 o
  -1   1   8      101.18       97.48      2.54 o
   0   1   8        5.27        4.29      0.52 o
   1   1   8       80.95       72.11      2.00 o
   2   1   8      411.65      381.10      7.14 o
   3   1   8       63.24       55.21      1.79 o
   4   1   8      155.60      146.33      3.22 o
   5   1   8        5.60        4.42      0.69 o
   6   1   8       10.68       12.23      1.16 o
   7   1   8       57.59       56.30      2.39 o
   8   1   8       16.02       17.52      1.64 o
  -7   2   8        5.33        6.04      1.23 o
  -6   2   8       26.76       27.19      3.12 o
  -5   2   8       91.31       89.65      2.37 o
  -4   2   8      132.55      124.43      3.03 o
  -3   2   8       30.15       28.40      1.65 o
  -2   2   8        4.14        4.85      0.58 o
  -1   2   8      130.50      102.09      2.56 o
   0   2   8       91.79       87.79      2.28 o
   1   2   8      187.50      185.55      4.92 o
   2   2   8      176.73      170.31      3.41 o
   3   2   8       37.89       38.85      1.53 o
   4   2   8        1.43        0.66      0.41 o
   5   2   8       48.94       41.96      1.69 o
   6   2   8      117.37      104.57      3.50 o
   7   2   8       11.85        9.31      1.08 o
   8   2   8       26.10       27.31      1.79 o
  -6   3   8        3.73        4.75      0.93 o
  -5   3   8       86.88       78.20      2.75 o
  -4   3   8      107.79       98.42      2.65 o
  -3   3   8      152.56      141.42      3.90 o
  -2   3   8      492.98      440.63      7.65 o
  -1   3   8      283.86      261.95      5.42 o
   0   3   8       45.10       43.20      1.36 o
   1   3   8        9.94        9.49      0.82 o
   2   3   8       75.35       72.12      2.12 o
   3   3   8       46.41       50.55      2.38 o
   4   3   8      618.14      600.33     10.48 o
   5   3   8      414.70      373.83      6.86 o
   6   3   8      247.06      200.20      5.20 o
   7   3   8      153.93      130.24      3.63 o
   8   3   8       26.22       28.22      2.19 o
  -6   4   8       17.69       22.00      3.44 o
  -5   4   8        4.82        3.07      0.65 o
  -4   4   8       54.65       49.79      1.87 o
  -3   4   8      265.05      245.99      4.65 o
  -2   4   8      142.58      122.72      3.14 o
  -1   4   8      153.69      163.59      3.55 o
   0   4   8      105.72      114.33      3.11 o
   1   4   8       42.18       41.30      1.60 o
   2   4   8      275.54      287.35      7.46 o
   3   4   8      413.37      421.78      8.41 o
   4   4   8       50.18       49.22      2.15 o
   5   4   8      180.08      154.94      3.62 o
   6   4   8      208.28      170.56      3.97 o
   7   4   8       45.96       40.63      1.64 o
   8   4   8        5.68        4.38      0.80 o
  -6   5   8       26.60       22.33      2.34 o
  -5   5   8        6.60        6.18      0.86 o
  -4   5   8       31.42       27.45      1.36 o
  -3   5   8       16.21       16.21      1.33 o
  -2   5   8       11.72       11.83      1.16 o
  -1   5   8        0.95        0.71      0.52 o
   0   5   8       47.37       56.77      1.52 o
   1   5   8        9.46        9.42      0.79 o
   2   5   8        9.92       12.07      0.95 o
   3   5   8      302.51      326.24      8.19 o
   4   5   8      120.15      115.77      3.77 o
   5   5   8      113.04       93.38      2.80 o
   6   5   8       50.84       43.56      1.58 o
   7   5   8       44.82       40.45      1.69 o
   8   5   8       87.99       87.38      3.40 o
  -5   6   8        1.21        1.78      0.77 o
  -4   6   8       15.84       15.96      1.97 o
  -3   6   8       65.90       62.03      2.43 o
  -2   6   8        0.36        0.03      0.36 o
  -1   6   8       15.00       11.88      1.06 o
   0   6   8       93.51      102.46      2.62 o
   1   6   8       46.60       55.12      2.19 o
   2   6   8      229.98      255.52      5.71 o
   3   6   8       32.05       31.56      1.62 o
   4   6   8      156.13      155.79      3.81 o
   5   6   8       62.30       52.30      2.03 o
   6   6   8        6.20        9.43      0.92 o
   7   6   8       56.07       45.59      2.22 o
   8   6   8       21.97       15.17      2.38 o
  -4   7   8       44.65       41.77      3.74 o
  -3   7   8       40.30       37.81      1.62 o
  -2   7   8        4.12        2.34      1.02 o
  -1   7   8       21.86       26.87      1.18 o
   0   7   8       32.05       32.61      1.65 o
   1   7   8      209.44      239.42      5.47 o
   2   7   8      319.17      349.86      7.11 o
   3   7   8       81.30       86.51      2.39 o
   4   7   8      204.88      215.11      5.59 o
   5   7   8      110.00      115.96      3.31 o
   6   7   8       78.48       70.52      3.45 o
   7   7   8       92.34       85.32      3.32 o
   8   7   8       77.68       81.46      4.75 o
  -4   8   8       32.97       33.84      4.42 o
  -3   8   8       32.16       34.15      2.22 o
  -2   8   8       56.21       60.01      3.39 o
  -1   8   8       68.88       72.15      3.32 o
   0   8   8       12.64       14.61      1.34 o
   1   8   8      310.45      346.16      7.11 o
   2   8   8       38.04       42.56      1.59 o
   3   8   8      110.40      118.96      3.04 o
   4   8   8      260.33      269.99      5.69 o
   5   8   8      222.58      233.57      6.51 o
   6   8   8       41.05       41.97      3.37 o
   7   8   8       29.36       26.67      2.87 o
   8   8   8       90.38       95.77      6.78 o
  -3   9   8       42.45       45.19      3.08 o
  -2   9   8       27.62       29.17      3.49 o
  -1   9   8        0.41       -0.73      0.73 o
   0   9   8       21.81       25.58      1.47 o
   1   9   8       45.88       48.98      2.12 o
   2   9   8      222.10      249.71      5.39 o
   3   9   8      231.27      260.39      6.33 o
   4   9   8      197.14      210.05      5.40 o
   5   9   8       80.59       91.79      2.97 o
   6   9   8       55.99       58.93      4.53 o
   7   9   8        5.55        6.92      1.82 o
   8   9   8       65.36       84.22     20.75 o
  -2  10   8       45.94       44.82      2.54 o
  -1  10   8       27.37       25.47      2.88 o
   0  10   8        2.04        1.76      0.79 o
   1  10   8       48.96       51.42      1.85 o
   2  10   8       22.91       28.97      1.60 o
   3  10   8        5.91        4.62      1.72 o
   4  10   8       79.56       86.32      4.79 o
   5  10   8      171.58      172.71      7.54 o
   6  10   8       71.92       74.70      5.52 o
   7  10   8       64.14       64.65      4.12 o
   0  11   8       17.65       21.36      2.88 o
   2  11   8        0.61        2.67      1.64 o
   3  11   8       68.38       64.65      4.18 o
   4  11   8       11.45       12.01      2.22 o
   5  11   8      143.81      148.05      6.66 o
   6  11   8       85.16       94.07      6.11 o
   3  12   8       46.17       56.90      5.14 o
   4  12   8       93.30       95.93      6.78 o
  -2  -8   9        0.24        1.75      1.23 o
  -1  -8   9        0.11        2.56      2.26 o
  -4  -7   9        0.10        0.83      0.82 o
  -3  -7   9       19.44       24.06      2.37 o
  -2  -7   9        2.70        4.50      1.34 o
  -1  -7   9        5.11        4.70      2.27 o
   0  -7   9        9.91       12.02      1.65 o
   1  -7   9        2.74        5.55      2.88 o
   2  -7   9        0.13        3.49      2.46 o
  -5  -6   9        5.84       10.34      1.81 o
  -4  -6   9       28.16       34.18      2.70 o
  -3  -6   9       69.68       88.98      3.02 o
  -2  -6   9       36.77       43.34      1.97 o
  -1  -6   9        4.79        6.91      0.79 o
   0  -6   9        0.87        0.80      0.88 o
   1  -6   9       11.66       15.38      1.38 o
   2  -6   9       25.10       44.47      4.33 o
   3  -6   9       32.73       43.96      6.16 o
  -6  -5   9       14.85       19.06      2.14 o
  -5  -5   9        0.11        1.05      1.75 o
  -4  -5   9       23.23       25.36      2.20 o
  -3  -5   9       80.35       88.81      2.94 o
  -2  -5   9       36.53       39.19      1.83 o
  -1  -5   9       75.96       82.20      3.54 o
   0  -5   9       56.86       61.73      3.01 o
   1  -5   9       13.19       13.08      1.32 o
   2  -5   9       15.54       13.82      1.34 o
   3  -5   9        7.45       10.28      1.61 o
   4  -5   9       21.94       26.54      4.27 o
  -6  -4   9        7.87        8.37      2.77 o
  -5  -4   9       18.30       19.89      1.63 o
  -4  -4   9       73.05       76.68      3.66 o
  -3  -4   9       17.85       17.43      1.32 o
  -2  -4   9       94.61      100.84      2.56 o
  -1  -4   9       19.23       21.54      1.07 o
   0  -4   9        9.01        8.71      0.78 o
   1  -4   9       39.05       39.86      2.06 o
   2  -4   9       31.25       36.05      1.73 o
   3  -4   9       21.24       28.29      2.31 o
   4  -4   9       60.45       70.77      3.56 o
   5  -4   9       42.78       42.60      4.11 o
  -6  -3   9        9.02       14.29      1.93 o
  -5  -3   9       45.62       44.90      2.70 o
  -4  -3   9       48.33       52.55      2.95 o
  -3  -3   9       35.28       36.08      1.74 o
  -2  -3   9       35.96       37.51      1.39 o
  -1  -3   9        1.63        1.94      0.47 o
   0  -3   9        6.57        7.06      0.83 o
   1  -3   9        2.35        1.97      0.55 o
   2  -3   9       65.69       65.18      1.92 o
   3  -3   9       74.21       72.87      2.48 o
   4  -3   9       25.88       32.50      1.60 o
   5  -3   9       56.15       62.51      2.30 o
   6  -3   9       20.08       25.73      2.34 o
  -7  -2   9       36.89       37.27      3.49 o
  -6  -2   9       24.50       29.00      4.62 o
  -5  -2   9       85.33       88.86      3.32 o
  -4  -2   9        1.28        1.99      0.73 o
  -3  -2   9        0.26       -0.35      0.35 o
  -2  -2   9       55.11       51.97      2.34 o
  -1  -2   9      128.12      121.65      2.95 o
   0  -2   9      108.04      100.75      2.39 o
   1  -2   9      145.39      131.04      4.72 o
   2  -2   9      199.34      195.00      3.67 o
   3  -2   9        2.57        4.25      0.67 o
   4  -2   9        5.14        6.37      0.80 o
   5  -2   9       15.66       20.97      1.34 o
   6  -2   9       21.59       28.50      1.91 o
  -7  -1   9        7.21        6.83      3.59 o
  -6  -1   9       33.47       25.52      2.53 o
  -5  -1   9       76.45       83.27      2.84 o
  -4  -1   9       46.23       51.12      1.97 o
  -3  -1   9       54.10       54.72      3.26 o
  -2  -1   9       56.68       54.99      1.56 o
  -1  -1   9       78.34       72.05      1.84 o
   0  -1   9       36.96       34.44      1.48 o
   1  -1   9      166.04      158.23      3.67 o
   2  -1   9      220.02      213.10      3.73 o
   3  -1   9      111.18      101.52      3.62 o
   4  -1   9       50.43       48.80      1.77 o
   5  -1   9       29.81       29.28      1.67 o
   6  -1   9       33.95       34.38      2.02 o
   7  -1   9       15.77       19.09      1.69 o
  -7   0   9        5.76       11.09      2.26 o
  -6   0   9       22.58       26.12      3.20 o
  -5   0   9      121.02      122.67      3.01 o
  -4   0   9      125.49      120.93      2.77 o
  -3   0   9       69.63       64.12      1.81 o
  -2   0   9       81.94       74.89      3.14 o
  -1   0   9       86.25       79.24      1.81 o
   0   0   9       46.07       43.63      1.23 o
   1   0   9       52.72       46.75      1.59 o
   2   0   9       63.70       57.68      2.77 o
   3   0   9       34.07       30.39      1.72 o
   4   0   9       71.56       70.76      2.27 o
   5   0   9       10.85       12.28      1.11 o
   6   0   9       76.02       78.48      3.50 o
   7   0   9        9.66        8.85      1.12 o
  -6   1   9        4.83        5.25      1.00 o
  -5   1   9       43.40       38.85      1.61 o
  -4   1   9       35.65       33.88      1.27 o
  -3   1   9       53.69       52.87      1.69 o
  -2   1   9       60.31       58.54      1.92 o
  -1   1   9       40.93       40.76      1.68 o
   0   1   9       27.96       25.75      1.02 o
   1   1   9       20.02       15.96      0.78 o
   2   1   9       48.95       42.17      2.14 o
   3   1   9       61.08       51.44      2.18 o
   4   1   9      197.95      176.18      4.98 o
   5   1   9       53.90       50.92      1.97 o
   6   1   9       43.05       34.27      1.90 o
   7   1   9        0.23        1.37      1.10 o
  -6   2   9       30.10       30.30      3.39 o
  -5   2   9        3.26        2.14      0.55 o
  -4   2   9       24.99       22.45      1.39 o
  -3   2   9       32.53       31.49      1.25 o
  -2   2   9       10.74        7.34      0.69 o
  -1   2   9        7.72        7.00      0.72 o
   0   2   9       49.61       49.70      1.51 o
   1   2   9        3.71        3.10      0.84 o
   2   2   9       64.59       60.61      1.63 o
   3   2   9      506.36      468.84     10.06 o
   4   2   9        1.93        2.28      0.68 o
   5   2   9       41.99       34.82      1.58 o
   6   2   9       63.64       56.79      2.22 o
   7   2   9       21.58       20.64      1.76 o
   8   2   9        8.20       11.42      1.15 o
  -6   3   9        7.71        6.10      0.83 o
  -5   3   9        0.96        0.20      0.54 o
  -4   3   9       26.00       23.90      1.34 o
  -3   3   9        6.43        7.88      0.65 o
  -2   3   9        9.28        9.34      0.84 o
  -1   3   9        3.07        4.03      0.85 o
   0   3   9       63.23       59.85      2.63 o
   1   3   9       18.04       18.61      1.27 o
   2   3   9      210.98      205.54      5.50 o
   3   3   9      184.46      161.52      5.34 o
   4   3   9      199.97      179.76      4.14 o
   5   3   9      235.15      205.47      4.78 o
   6   3   9       23.53       23.62      1.94 o
   7   3   9       52.43       45.76      2.29 o
   8   3   9       20.02       21.65      1.43 o
  -5   4   9        0.80        0.55      0.84 o
  -4   4   9       65.68       64.73      3.35 o
  -3   4   9      214.32      186.09      4.68 o
  -2   4   9        6.51        7.74      0.90 o
  -1   4   9       33.06       34.21      1.29 o
   0   4   9      175.45      174.14      3.64 o
   1   4   9        6.05        6.37      0.86 o
   2   4   9      484.37      487.95      9.84 o
   3   4   9      188.18      185.20      4.24 o
   4   4   9      458.12      440.75      9.89 o
   5   4   9       54.87       51.24      1.89 o
   6   4   9      136.00      127.45      3.63 o
   7   4   9       48.21       36.60      1.76 o
   8   4   9       27.39       26.68      1.39 o
  -5   5   9       36.00       33.28      2.88 o
  -4   5   9       59.62       54.67      2.01 o
  -3   5   9        1.58        0.30      0.50 o
  -2   5   9       34.40       26.28      1.50 o
  -1   5   9       33.51       34.91      1.45 o
   0   5   9       55.36       55.74      1.98 o
   1   5   9      661.54      711.60     13.84 o
   2   5   9      331.65      358.69      7.36 o
   3   5   9       78.27       79.64      2.91 o
   4   5   9       28.21       25.72      1.29 o
   5   5   9       19.13       17.97      1.28 o
   6   5   9        3.30        1.91      0.80 o
   7   5   9       81.80       69.15      2.32 o
   8   5   9      134.87      132.05      3.44 o
  -4   6   9       15.23       14.14      1.29 o
  -3   6   9       11.79       14.27      1.21 o
  -2   6   9       11.03        9.41      0.87 o
  -1   6   9        8.61        6.04      0.79 o
   0   6   9       51.95       61.29      2.03 o
   1   6   9      203.72      220.44      5.61 o
   2   6   9       21.24       25.18      1.25 o
   3   6   9      130.34      145.52      3.60 o
   4   6   9      163.60      157.75      4.28 o
   5   6   9       51.82       51.16      1.87 o
   6   6   9        5.17        4.84      0.67 o
   7   6   9        7.20        4.94      0.89 o
   8   6   9       18.19       18.48      2.67 o
  -4   7   9       13.71       12.12      2.46 o
  -3   7   9       29.99       32.24      2.37 o
  -2   7   9       33.35       31.76      2.31 o
  -1   7   9        4.75        2.97      0.79 o
   0   7   9        3.98        4.73      0.89 o
   1   7   9       31.54       34.43      1.58 o
   2   7   9       69.59       71.47      2.31 o
   3   7   9       38.74       40.37      1.65 o
   4   7   9      264.68      275.90      5.92 o
   5   7   9       41.51       42.91      2.20 o
   6   7   9       74.38       72.37      2.24 o
   7   7   9        4.21        2.66      0.83 o
   8   7   9       45.46       41.52      3.35 o
  -3   8   9       33.62       34.88      2.36 o
  -2   8   9      103.97       97.51      4.12 o
  -1   8   9       36.86       40.67      3.63 o
   0   8   9       26.91       27.10      1.97 o
   1   8   9      126.73      148.27      5.69 o
   2   8   9       63.88       67.19      2.28 o
   3   8   9      105.17      110.96      3.10 o
   4   8   9      156.00      165.10      4.10 o
   5   8   9      413.89      428.29     13.96 o
   6   8   9       52.43       52.19      2.40 o
   7   8   9       49.64       53.53      3.85 o
  -2   9   9       28.93       35.45      3.59 o
  -1   9   9        8.67       11.23      1.81 o
   0   9   9       41.35       43.53      2.14 o
   1   9   9      111.35      119.76      3.17 o
   2   9   9       77.54       83.92      3.29 o
   3   9   9      161.29      174.33      4.14 o
   4   9   9       63.21       63.79      2.47 o
   5   9   9       80.68       92.79      3.37 o
   6   9   9        7.19        8.45      1.07 o
   7   9   9       28.79       32.14      4.64 o
  -1  10   9       16.91       18.08      2.67 o
   0  10   9       21.94       22.66      1.45 o
   1  10   9       89.38       85.42      2.71 o
   2  10   9      124.51      126.03      3.83 o
   3  10   9        6.82        8.78      1.60 o
   4  10   9       60.40       64.29      2.68 o
   5  10   9       13.63       11.09      2.27 o
   6  10   9       15.11       12.55      5.03 o
   1  11   9        0.29        2.05      1.03 o
   2  11   9        1.25       -0.87      0.87 o
   3  11   9       23.08       28.96      2.83 o
   4  11   9        3.15        2.05      1.31 o
   5  11   9        0.35       -0.41      1.16 o
  -2  -7  10        1.81        2.41      1.67 o
  -1  -7  10        0.25        5.14      4.11 o
  -4  -6  10       47.51       51.42      3.17 o
  -3  -6  10       13.90       15.03      1.58 o
  -2  -6  10       31.04       41.85      2.88 o
  -1  -6  10        2.70        2.98      2.32 o
   0  -6  10        4.49        2.93      1.73 o
   1  -6  10       37.94       35.20      4.62 o
   2  -6  10       64.29       76.21      7.81 o
  -5  -5  10       31.66       36.83      4.42 o
  -4  -5  10        5.46        8.31      1.54 o
  -3  -5  10       17.33       19.64      1.42 o
  -2  -5  10       19.59       26.84      1.55 o
  -1  -5  10       10.45       11.84      1.78 o
   0  -5  10       46.54       50.97      5.34 o
   1  -5  10       38.10       44.33      5.13 o
   2  -5  10       26.20       25.38      6.68 o
  -5  -4  10       21.78       26.30      2.46 o
  -4  -4  10        1.89        3.65      0.98 o
  -3  -4  10        2.64        3.47      0.94 o
  -2  -4  10       48.90       55.28      3.37 o
  -1  -4  10       99.06      101.65      5.57 o
   0  -4  10       39.86       46.94      3.56 o
   1  -4  10       82.83       95.93      4.45 o
   2  -4  10       53.68       63.60     10.99 o
   3  -4  10        1.84        0.95      4.42 o
   4  -4  10        3.91        0.82      2.88 o
  -6  -3  10       13.72       12.32      3.70 o
  -5  -3  10       40.61       49.61      3.14 o
  -4  -3  10       13.97       17.36      1.49 o
  -3  -3  10       21.98       26.04      1.71 o
  -2  -3  10        4.01        3.48      0.56 o
  -1  -3  10        8.28        7.08      0.80 o
   0  -3  10        0.17       -0.62      0.62 o
   1  -3  10        9.36       10.70      1.09 o
   2  -3  10       44.21       46.33      2.88 o
   3  -3  10       34.06       39.95      4.21 o
   4  -3  10        9.91       11.14      1.25 o
   5  -3  10        0.22        2.09      0.79 o
  -6  -2  10       16.70       17.87      2.08 o
  -5  -2  10       44.14       42.27      2.98 o
  -4  -2  10       18.55       19.40      1.12 o
  -3  -2  10        5.68        5.25      0.68 o
  -2  -2  10       16.62       16.51      1.17 o
  -1  -2  10       69.57       70.75      2.69 o
   0  -2  10        8.70       11.54      1.14 o
   1  -2  10       33.01       36.13      2.20 o
   2  -2  10       16.01       15.82      1.35 o
   3  -2  10        0.29        0.46      0.96 o
   4  -2  10       16.01       19.86      1.45 o
   5  -2  10        3.88        5.53      1.45 o
  -6  -1  10       29.84       31.58      3.59 o
  -5  -1  10       17.56       17.52      1.33 o
  -4  -1  10        5.52        6.20      0.74 o
  -3  -1  10       13.41       13.94      1.14 o
  -2  -1  10       34.56       34.19      1.53 o
  -1  -1  10       21.64       21.69      1.06 o
   0  -1  10        3.71        3.18      0.47 o
   1  -1  10        7.17        5.97      0.79 o
   2  -1  10        4.05        3.35      0.89 o
   3  -1  10      153.40      151.04      4.70 o
   4  -1  10       22.96       22.14      1.39 o
   5  -1  10       23.77       24.26      1.97 o
   6  -1  10       27.29       26.90      2.16 o
  -6   0  10       12.58       11.80      4.31 o
  -5   0  10        8.91        9.39      0.85 o
  -4   0  10       56.73       52.18      2.14 o
  -3   0  10       45.21       46.60      2.73 o
  -2   0  10       39.98       39.58      1.86 o
  -1   0  10        6.26        8.58      0.71 o
   0   0  10       35.71       37.18      1.32 o
   1   0  10        2.92        1.88      0.54 o
   2   0  10       50.32       44.54      2.74 o
   3   0  10      384.13      374.34      9.40 o
   4   0  10       54.29       44.06      2.80 o
   5   0  10      131.12      123.73      3.50 o
   6   0  10       27.21       31.20      1.84 o
  -6   1  10        0.09       -0.81      0.81 o
  -5   1  10        0.12       -0.58      0.58 o
  -4   1  10       19.33       20.28      1.15 o
  -3   1  10       14.42       13.87      0.93 o
  -2   1  10        0.35       -0.37      0.54 o
  -1   1  10        6.19        6.94      0.77 o
   0   1  10       10.99       11.15      0.73 o
   1   1  10       14.13       13.63      1.15 o
   2   1  10      233.47      216.65      7.09 o
   3   1  10       76.75       66.85      2.76 o
   4   1  10       86.71       79.26      2.34 o
   5   1  10       23.54       23.07      1.35 o
   6   1  10        4.08        5.01      0.88 o
   7   1  10        0.33        1.10      0.56 o
  -5   2  10        1.28        1.30      0.65 o
  -4   2  10       25.38       26.17      1.31 o
  -3   2  10        5.83        4.08      0.64 o
  -2   2  10       16.13        9.78      0.93 o
  -1   2  10       25.00       22.34      1.27 o
   0   2  10      121.42      113.23      3.47 o
   1   2  10      129.21      123.41      3.43 o
   2   2  10      241.31      223.61      5.50 o
   3   2  10       52.09       49.15      1.77 o
   4   2  10       40.26       35.64      1.67 o
   5   2  10        3.35        2.70      1.05 o
   6   2  10       21.50       22.72      1.65 o
   7   2  10       57.01       59.01      2.31 o
  -5   3  10       31.05       34.47      1.82 o
  -4   3  10       13.80       15.56      1.09 o
  -3   3  10       26.10       21.99      1.68 o
  -2   3  10       14.49       11.62      0.83 o
  -1   3  10      112.30      104.39      3.18 o
   0   3  10      168.67      158.22      4.16 o
   1   3  10      397.73      381.75      8.55 o
   2   3  10      145.85      131.89      7.23 o
   3   3  10        3.07        1.99      0.60 o
   4   3  10        0.69       -0.47      0.61 o
   5   3  10       13.28       12.38      1.32 o
   6   3  10        0.62        1.13      0.64 o
   7   3  10       88.02       80.89      2.67 o
  -5   4  10       30.70       34.01      2.98 o
  -4   4  10       24.93       22.49      1.96 o
  -3   4  10       88.40       81.05      2.81 o
  -2   4  10       90.08       76.47      2.95 o
  -1   4  10       53.16       48.88      2.10 o
   0   4  10       62.18       64.49      2.16 o
   1   4  10      184.70      179.25      4.45 o
   2   4  10       16.87       14.40      1.06 o
   3   4  10      304.45      291.58      6.60 o
   4   4  10      493.79      443.52     10.43 o
   5   4  10       61.48       56.73      1.93 o
   6   4  10       82.23       71.23      3.83 o
   7   4  10        9.59        8.46      1.06 o
  -4   5  10       37.79       32.21      2.22 o
  -3   5  10       33.53       35.85      2.58 o
  -2   5  10       42.53       36.91      1.54 o
  -1   5  10       11.78       10.81      1.12 o
   0   5  10       29.49       30.10      1.52 o
   1   5  10      108.82      113.49      3.01 o
   2   5  10      138.44      139.38      3.67 o
   3   5  10      102.46      103.70      2.88 o
   4   5  10       90.71       90.76      2.61 o
   5   5  10       38.81       47.95      2.61 o
   6   5  10        9.00        9.22      0.92 o
   7   5  10       11.30       10.08      0.94 o
  -4   6  10        0.47       -0.84      0.84 o
  -3   6  10       11.16       12.91      1.67 o
  -2   6  10       25.95       21.93      1.94 o
  -1   6  10        0.27       -0.60      0.60 o
   0   6  10       97.86       98.21      3.86 o
   1   6  10      174.56      189.03      4.57 o
   2   6  10       72.93       80.89      2.60 o
   3   6  10       84.56       91.12      2.73 o
   4   6  10       61.38       64.36      2.47 o
   5   6  10       89.70       93.85      2.69 o
   6   6  10        0.55       -0.71      0.71 o
   7   6  10       39.83       41.23      1.99 o
  -3   7  10       15.42       11.94      1.48 o
  -2   7  10       20.11       24.77      1.84 o
  -1   7  10       23.54       19.84      1.42 o
   0   7  10       19.78       20.52      1.70 o
   1   7  10       59.47       70.80      2.41 o
   2   7  10        6.29        6.13      0.89 o
   3   7  10       11.58       13.86      1.25 o
   4   7  10       36.77       40.44      1.91 o
   5   7  10       32.60       38.39      1.66 o
   6   7  10        2.76        2.57      0.63 o
   7   7  10        0.46        1.25      1.26 o
  -2   8  10       64.16       75.05      3.70 o
  -1   8  10       41.21       37.10      2.22 o
   0   8  10       76.16       82.82      2.95 o
   1   8  10       69.60       67.86      2.81 o
   2   8  10       34.75       41.42      1.78 o
   3   8  10       15.47       16.33      1.17 o
   4   8  10       49.21       53.42      2.04 o
   5   8  10       29.47       21.67      2.23 o
   6   8  10       49.65       45.47      2.20 o
   7   8  10        0.59        1.40      0.52 o
  -1   9  10        9.80        9.09      1.12 o
   0   9  10       58.33       52.76      2.13 o
   1   9  10        7.36        7.64      0.92 o
   2   9  10       84.84       93.57      3.37 o
   3   9  10       61.16       59.99      2.28 o
   4   9  10       14.57       15.19      1.52 o
   5   9  10        0.55        1.21      0.90 o
   6   9  10       10.84       12.55      2.46 o
   0  10  10        1.81        1.23      0.87 o
   1  10  10       65.38       68.41      2.46 o
   2  10  10      271.29      280.80      6.57 o
   3  10  10       68.40       67.94      3.04 o
   4  10  10        8.17       10.59      1.62 o
   5  10  10        1.76        0.55      0.73 o
  -3  -5  11       13.26       11.73      4.11 o
  -2  -5  11        8.22        6.27      3.80 o
  -1  -5  11        5.29        3.64      1.45 o
   0  -5  11       11.99        9.86      3.49 o
   1  -5  11       28.74       35.54      6.16 o
  -4  -4  11        2.83        2.26      2.88 o
  -3  -4  11        3.17        1.64      6.57 o
  -2  -4  11       26.53       29.32      2.08 o
  -1  -4  11       68.48       67.96      5.75 o
   0  -4  11       10.94       14.52      1.95 o
   1  -4  11       10.20       11.82      3.18 o
   2  -4  11        0.30        5.55      1.64 o
   3  -4  11        1.90       -1.03      2.88 o
  -4  -3  11        3.19        1.03      2.67 o
  -3  -3  11        6.99        9.03      1.64 o
  -2  -3  11        8.01       10.25      2.57 o
  -1  -3  11        9.32        7.76      1.19 o
   0  -3  11        1.14        0.02      1.69 o
   1  -3  11        0.15        1.30      3.18 o
   2  -3  11        4.00        4.61      1.32 o
   3  -3  11       87.50       99.98      6.56 o
   4  -3  11        6.77        7.65      1.47 o
  -5  -2  11        1.22        1.15      0.79 o
  -4  -2  11       16.77       19.25      6.06 o
  -3  -2  11        4.53        4.64      1.52 o
  -2  -2  11        1.01        1.15      0.62 o
  -1  -2  11        0.16        0.21      1.10 o
   0  -2  11        0.18       -1.09      1.09 o
   1  -2  11        4.84        2.54      0.97 o
   2  -2  11       79.22       85.50      5.24 o
   3  -2  11       73.62       78.82      3.41 o
   4  -2  11        6.94        8.71      1.15 o
  -5  -1  11        0.09       -1.19      2.57 o
  -4  -1  11        1.68        2.32      0.93 o
  -3  -1  11        0.53       -0.02      0.36 o
  -2  -1  11        5.04        5.66      1.04 o
  -1  -1  11       48.09       47.25      2.69 o
   0  -1  11       66.97       69.73      2.89 o
   1  -1  11       27.93       28.40      1.49 o
   2  -1  11       90.30       90.52      3.81 o
   3  -1  11       15.03       16.22      1.52 o
   4  -1  11        3.82        3.14      1.01 o
   5  -1  11        4.07        4.63      0.93 o
  -5   0  11       10.98        8.01      1.71 o
  -4   0  11       31.27       31.00      2.11 o
  -3   0  11        2.90        3.98      0.65 o
  -2   0  11        1.20        0.39      0.80 o
  -1   0  11       89.60       86.17      2.46 o
   0   0  11      127.56      122.97      4.28 o
   1   0  11      122.08      106.35      5.36 o
   2   0  11      189.49      169.62      6.41 o
   3   0  11       26.67       25.08      2.08 o
   4   0  11       41.10       35.61      1.97 o
   5   0  11       11.29        9.93      1.26 o
   6   0  11       19.52       20.06      4.62 o
  -5   1  11       34.04       33.18      1.86 o
  -4   1  11       16.19       15.83      1.27 o
  -3   1  11        1.35        1.52      0.62 o
  -2   1  11        9.33        8.83      1.36 o
  -1   1  11      136.52      125.28      3.92 o
   0   1  11       80.22       71.76      2.33 o
   1   1  11      165.49      144.02      4.63 o
   2   1  11       29.77       27.97      2.03 o
   3   1  11       14.53       13.58      1.23 o
   4   1  11       29.54       25.15      2.84 o
   5   1  11        4.14        3.92      0.96 o
   6   1  11       13.73       12.86      1.99 o
  -5   2  11        8.13        5.76      1.45 o
  -4   2  11        7.10        5.92      0.95 o
  -3   2  11       12.04       13.31      1.29 o
  -2   2  11       24.66       22.55      1.25 o
  -1   2  11       10.30       11.26      1.69 o
   0   2  11       23.12       21.98      1.35 o
   1   2  11       96.04       95.31      3.37 o
   2   2  11        0.45        0.10      0.79 o
   3   2  11      122.38      112.96      3.55 o
   4   2  11       61.20       58.98      4.04 o
   5   2  11        0.21       -0.79      0.79 o
   6   2  11        4.78        4.87      0.97 o
  -4   3  11        5.70        5.36      1.39 o
  -3   3  11        3.37        3.76      0.88 o
  -2   3  11        9.32        7.55      1.01 o
  -1   3  11        9.32        8.61      1.15 o
   0   3  11      123.91      116.38      3.75 o
   1   3  11       65.95       58.62      2.27 o
   2   3  11       77.96       74.80      3.39 o
   3   3  11       14.23       12.10      1.44 o
   4   3  11        0.52        1.17      0.57 o
   5   3  11        7.58        6.84      1.01 o
   6   3  11        3.25        1.95      0.53 o
  -4   4  11        1.90        0.99      1.26 o
  -3   4  11       44.36       41.18      2.74 o
  -2   4  11       47.18       40.00      2.80 o
  -1   4  11        9.07        8.57      1.16 o
   0   4  11       75.07       64.77      2.45 o
   1   4  11      105.54      111.04      3.32 o
   2   4  11       23.20       20.74      1.38 o
   3   4  11       73.89       69.68      3.46 o
   4   4  11      184.87      173.70      4.52 o
   5   4  11       62.88       58.33      3.02 o
   6   4  11        3.60        1.96      0.95 o
  -3   5  11       77.31       72.83      6.64 o
  -2   5  11       72.90       74.38      3.71 o
  -1   5  11       65.74       62.28      2.51 o
   0   5  11       51.74       51.31      2.06 o
   1   5  11       52.07       48.56      2.47 o
   2   5  11       11.15       11.76      1.11 o
   3   5  11       69.73       72.18      2.67 o
   4   5  11       41.88       42.00      2.33 o
   5   5  11       81.02       72.33      3.12 o
   6   5  11        7.73        7.21      1.07 o
  -3   6  11        4.85        7.26      1.52 o
  -2   6  11       44.45       46.04      2.52 o
  -1   6  11       17.17       14.83      1.48 o
   0   6  11      130.03      145.06      4.32 o
   1   6  11       58.27       53.18      2.22 o
   2   6  11       21.18       19.43      1.32 o
   3   6  11        2.12        1.81      0.71 o
   4   6  11        4.96        5.54      0.83 o
   5   6  11        8.10       10.37      1.29 o
   6   6  11        9.72        9.68      0.96 o
  -2   7  11        3.55        2.00      0.73 o
  -1   7  11        8.76        7.33      1.19 o
   0   7  11       15.90       11.91      1.27 o
   1   7  11        0.36        1.50      0.68 o
   2   7  11       61.37       63.31      2.39 o
   3   7  11        2.49        2.65      0.68 o
   4   7  11        1.96        1.77      0.93 o
   5   7  11        2.98        3.43      0.75 o
   6   7  11       11.93       13.58      0.95 o
  -1   8  11       11.59        9.96      1.13 o
   0   8  11        0.20       -0.37      1.02 o
   1   8  11       62.62       67.68      3.04 o
   2   8  11       66.55       68.50      2.39 o
   3   8  11       13.96       13.56      1.22 o
   4   8  11       23.04       25.86      1.51 o
   5   8  11       41.22       42.24      1.83 o
   6   8  11       29.93       36.14      3.24 o
   0   9  11       20.94       24.31      3.11 o
   1   9  11       71.61       75.21      2.65 o
   2   9  11       55.59       61.94      2.66 o
   3   9  11       12.67       13.47      1.38 o
   4   9  11       28.40       30.85      2.19 o
   5   9  11       97.19      102.07      3.72 o
  -1  -4  12       17.63       18.08      4.93 o
   0  -4  12       10.04       12.94      4.11 o
  -3  -3  12        1.65       -2.26      2.26 o
  -2  -3  12       14.86       14.37      1.53 o
  -1  -3  12       25.06       28.59      2.13 o
   0  -3  12       24.46       26.41      4.17 o
   1  -3  12       17.99       33.69      2.46 o
   2  -3  12       40.95       53.32      6.27 o
  -3  -2  12        0.10       -2.05      2.05 o
  -2  -2  12        2.98        4.01      1.23 o
  -1  -2  12       17.67       22.73      4.34 o
   0  -2  12        9.35       12.21      2.10 o
   1  -2  12       23.88       25.03      2.57 o
   2  -2  12       52.84       61.84      6.37 o
   3  -2  12        4.25        3.29      3.08 o
  -4  -1  12        0.75       -2.05      2.67 o
  -3  -1  12        0.11        0.67      1.80 o
  -2  -1  12       35.38       38.66      4.83 o
  -1  -1  12       97.40       98.86      7.37 o
   0  -1  12       52.18       50.27      2.70 o
   1  -1  12       79.56       76.62      2.50 o
   2  -1  12        1.73       -0.38      0.72 o
   3  -1  12        1.53        3.87      1.10 o
   4  -1  12        4.20        4.26      1.50 o
  -4   0  12        4.09        2.59      2.16 o
  -3   0  12       10.99       10.53      1.63 o
  -2   0  12       33.15       27.58      3.07 o
  -1   0  12       30.14       31.50      1.66 o
   0   0  12       72.28       67.86      2.34 o
   1   0  12       39.02       39.03      2.06 o
   2   0  12        8.29        8.31      1.08 o
   3   0  12       48.82       46.47      2.65 o
   4   0  12       10.80       11.27      1.62 o
  -4   1  12       20.41       18.70      2.86 o
  -3   1  12       31.88       31.57      2.19 o
  -2   1  12       24.01       22.21      1.67 o
  -1   1  12       18.45       20.12      1.44 o
   0   1  12       73.15       70.08      2.55 o
   1   1  12       37.35       34.34      1.73 o
   2   1  12       48.67       48.39      2.41 o
   3   1  12       43.68       40.34      2.70 o
   4   1  12       44.16       50.45      3.04 o
   5   1  12       14.16       18.02      3.33 o
  -4   2  12        8.91       12.74      2.46 o
  -3   2  12       33.95       32.54      3.50 o
  -2   2  12       18.25       19.50      1.63 o
  -1   2  12        3.14        3.88      1.10 o
   0   2  12       17.65       15.85      1.56 o
   1   2  12       19.07       20.01      1.77 o
   2   2  12        0.70       -1.30      1.30 o
   3   2  12       29.02       30.89      1.78 o
   4   2  12       33.74       32.72      2.79 o
   5   2  12        6.14        7.36      1.15 o
  -3   3  12       24.47       30.80      3.14 o
  -2   3  12       21.55       24.28      2.15 o
  -1   3  12       27.68       24.57      2.01 o
   0   3  12       63.90       65.32      2.51 o
   1   3  12        6.68        6.54      0.89 o
   2   3  12        0.21        0.00      0.55 o
   3   3  12        1.91        3.07      0.58 o
   4   3  12        0.22       -0.54      0.96 o
   5   3  12        5.31        4.86      0.89 o
  -3   4  12       15.11       16.20      1.70 o
  -2   4  12       34.78       38.56      3.30 o
  -1   4  12       22.70       21.55      2.09 o
   0   4  12       46.11       42.55      3.19 o
   1   4  12        6.53        4.93      0.82 o
   2   4  12        0.73       -0.14      0.64 o
   3   4  12       13.02       12.85      1.47 o
   4   4  12       15.31       12.10      1.23 o
   5   4  12        1.42        2.18      0.79 o
  -2   5  12       11.06        8.64      1.63 o
  -1   5  12       11.28       10.58      1.20 o
   0   5  12        4.79        1.86      0.88 o
   1   5  12        2.53        2.48      0.81 o
   2   5  12       71.02       67.83      2.37 o
   3   5  12       59.50       54.64      2.23 o
   4   5  12        8.15        5.27      1.07 o
   5   5  12       53.35       49.55      2.21 o
  -2   6  12        0.14       -0.25      0.93 o
  -1   6  12       17.30       17.61      1.88 o
   0   6  12        7.66        5.06      1.02 o
   1   6  12      133.23      129.57      5.92 o
   2   6  12       54.00       54.41      2.20 o
   3   6  12        2.14        1.68      0.99 o
   4   6  12       11.46       11.08      1.85 o
   5   6  12       51.30       57.13      2.44 o
  -1   7  12       42.07       43.65      2.12 o
   0   7  12       25.25       26.15      1.68 o
   1   7  12       75.05       84.36      3.37 o
   2   7  12       29.05       32.20      1.78 o
   3   7  12        0.23       -0.45      0.45 o
   4   7  12       14.28       14.07      1.14 o
   5   7  12       44.05       49.81      3.19 o
   0   8  12        4.29        7.39      2.05 o
   1   8  12        8.46        8.91      1.45 o
   2   8  12        5.28        5.79      0.80 o
   3   8  12        4.88        6.52      0.88 o
   4   8  12       41.89       42.70      2.85 o
  -1  -1  13        4.81        5.60      1.90 o
   0  -1  13       12.40       17.12      3.41 o
   1  -1  13        6.77        6.50      2.61 o
   2  -1  13        3.44        2.45      1.15 o
  -2   0  13       19.61       27.72      5.44 o
  -1   0  13       17.17       15.82      1.67 o
   0   0  13       33.98       40.47      3.09 o
   1   0  13        1.07        1.41      0.90 o
   2   0  13        0.11        0.73      1.84 o
   3   0  13        4.89        7.88      3.21 o
  -2   1  13       17.23       24.80      1.85 o
  -1   1  13       19.17       18.42      2.05 o
   0   1  13       20.71       21.44      1.37 o
   1   1  13        3.45        1.49      0.75 o
   2   1  13        5.30        3.82      1.51 o
   3   1  13       13.27       13.63      1.60 o
  -2   2  13       11.74       12.92      1.22 o
  -1   2  13        2.94        3.13      0.85 o
   0   2  13        2.07        0.68      1.10 o
   1   2  13        0.14       -0.32      0.67 o
   2   2  13        0.92        1.67      0.68 o
   3   2  13        1.61        1.96      0.63 o
   4   2  13       10.56       10.60      1.45 o
  -2   3  13        0.96       -0.62      1.06 o
  -1   3  13        0.43        0.40      0.70 o
   0   3  13        2.02        2.15      0.89 o
   1   3  13        3.10        3.97      0.87 o
   2   3  13       19.99       19.51      1.66 o
   3   3  13        1.72        3.10      1.15 o
   4   3  13        1.20        2.87      0.73 o
  -1   4  13       32.63       30.78      1.91 o
   0   4  13       12.45        9.59      1.28 o
   1   4  13       91.39       90.78      3.24 o
   2   4  13        4.97        3.75      1.15 o
   3   4  13       30.04       29.08      1.78 o
   4   4  13        0.29        2.20      0.58 o
  -1   5  13       27.94       25.44      2.60 o
   0   5  13       13.94       18.92      1.63 o
   1   5  13       45.00       49.79      2.21 o
   2   5  13       13.66       14.32      1.47 o
   3   5  13       41.04       42.16      2.22 o
   4   5  13       91.23       84.91      3.58 o
   0   6  13        5.85        4.19      1.96 o
   1   6  13       11.07       10.97      1.30 o
   2   6  13       24.55       26.28      1.58 o
   3   6  13       21.57       24.02      1.91 o
 
